# Supplementary material for: Genome sequence of Plasmopara viticola and insight into the pathogenic mechanism
Source: Sci Rep. 2017 Apr 18;7:46553. doi: 10.1038/srep46553 (PMC5394536; doi:10.1038/srep46553)
Supplement: Supplementary Dataset 5 [file srep46553-s2.xls]

## Sheet: All predicted Pv genes
Supplementary Table 5. Transcription of predicted P. viticola genes during infection.
GeneId	JL-7-2a	ZJ-l-1b	CSIRO-L-2c
Pv00001	6	1	32
Pv00002	93	107	649
Pv00003	23	27	173
Pv00004	61	76	708
Pv00005	104	90	825
Pv00006	182	256	1190
Pv00007	10	13	298
Pv00008	612	925	22297
Pv00009	27	61	266
Pv00010	73	165	1155
Pv00011	165	223	1205
Pv00012	7	13	106
Pv00013	355	409	2310
Pv00014	249	372	1866
Pv00015	49	67	479
Pv00016	453	632	4081
Pv00017	196	356	1851
Pv00018	636	654	4770
Pv00019	0	3	32
Pv00020	3	3	54
Pv00021	115	129	950
Pv00022	109	167	2233
Pv00023	138	279	2935
Pv00024	143	243	1311
Pv00025	595	818	5272
Pv00026	88	120	997
Pv00027	92	164	1436
Pv00028	108	189	2404
Pv00029	209	296	2660
Pv00030	389	520	3918
Pv00031	673	1031	4033
Pv00032	581	760	10161
Pv00033	95	158	805
Pv00034	131	193	2343
Pv00035	404	409	3144
Pv00036	76	98	387
Pv00037	42	82	398
Pv00038	120	143	1077
Pv00039	33	86	731
Pv00040	27	35	388
Pv00041	458	559	2461
Pv00042	688	858	3670
Pv00043	14	50	456
Pv00044	88	114	662
Pv00045	46	30	245
Pv00046	107	137	698
Pv00047	178	165	777
Pv00048	223	157	1169
Pv00049	262	95	12269
Pv00050	10	33	138
Pv00051	123	146	619
Pv00053	10	42	2
Pv00054	349	382	1598
Pv00055	363	526	7898
Pv00056	466	489	2339
Pv00057	59	110	726
Pv00058	71	197	2794
Pv00059	28	36	345
Pv00060	131	116	1342
Pv00061	490	480	2496
Pv00062	919	718	5511
Pv00063	4296	2995	30017
Pv00064	191	318	3302
Pv00065	282	303	1573
Pv00066	127	181	1299
Pv00067	524	719	4373
Pv00068	99	69	678
Pv00069	60	50	309
Pv00070	1071	1331	6627
Pv00071	39	77	391
Pv00072	3266	3603	19754
Pv00073	2661	2034	22899
Pv00074	14	25	225
Pv00075	71	123	521
Pv00076	245	387	3337
Pv00077	1012	1649	8364
Pv00078	114	141	759
Pv00079	3714	3592	23041
Pv00080	149	222	1918
Pv00081	6	12	92
Pv00082	744	1340	7031
Pv00083	156	283	1347
Pv00084	1686	1219	11164
Pv00085	135	150	574
Pv00086	187	168	1330
Pv00087	21	30	151
Pv00088	211	198	1467
Pv00089	212	194	966
Pv00090	339	461	2731
Pv00091	176	215	1424
Pv00092	178	261	1329
Pv00093	404	518	2299
Pv00094	118	162	838
Pv00095	122	106	340
Pv00096	173	168	1104
Pv00097	262	292	1804
Pv00098	10	14	93
Pv00099	132	173	853
Pv00100	450	625	3636
Pv00101	49	126	1052
Pv00102	945	1474	6562
Pv00103	27	48	336
Pv00104	616	642	3470
Pv00105	108	120	712
Pv00106	929	709	2984
Pv00107	1060	2287	5360
Pv00108	59	52	339
Pv00109	708	1125	5736
Pv00110	104	188	817
Pv00111	3091	3925	24909
Pv00112	5	14	72
Pv00113	36	40	236
Pv00114	88	131	775
Pv00115	165	196	911
Pv00116	32	58	327
Pv00117	182	212	1591
Pv00118	7	23	197
Pv00119	16	12	221
Pv00120	104	65	421
Pv00121	21	15	126
Pv00122	126	100	712
Pv00123	277	193	928
Pv00124	125	198	1240
Pv00125	76	155	737
Pv00126	49	91	269
Pv00127	168	244	1063
Pv00128	40	33	636
Pv00129	27	2	207
Pv00130	276	494	4219
Pv00131	30	49	228
Pv00132	48	124	819
Pv00133	360	502	1986
Pv00134	57	114	989
Pv00135	241	255	1836
Pv00136	71	112	523
Pv00137	101	138	1090
Pv00138	70	61	323
Pv00139	515	836	6523
Pv00140	51	115	621
Pv00141	267	379	2877
Pv00142	103	166	1073
Pv00143	24	87	579
Pv00144	106	203	1941
Pv00145	181	215	1173
Pv00146	486	512	4948
Pv00147	228	135	997
Pv00148	55	45	961
Pv00149	140	124	841
Pv00150	2401	1609	20092
Pv00151	20	35	163
Pv00152	312	304	1791
Pv00153	233	283	1022
Pv00154	240	312	1959
Pv00155	37	57	408
Pv00156	112	144	811
Pv00157	32	53	323
Pv00158	238	270	1772
Pv00159	268	119	894
Pv00160	127	142	963
Pv00161	105	146	743
Pv00162	30	22	172
Pv00163	70	125	1092
Pv00164	114	116	1059
Pv00165	179	227	1428
Pv00166	79	177	1844
Pv00167	498	767	3472
Pv00168	617	513	3523
Pv00169	48	55	410
Pv00170	77	75	357
Pv00171	32	61	671
Pv00172	175	185	1431
Pv00173	383	499	6888
Pv00174	6	8	20
Pv00175	680	583	14157
Pv00176	32	60	238
Pv00177	12	0	4
Pv00178	458	785	9282
Pv00179	133	148	858
Pv00180	21	35	558
Pv00181	66	206	375
Pv00182	95	156	1261
Pv00183	67	82	621
Pv00184	156	195	1850
Pv00186	102	156	671
Pv00188	27	25	378
Pv00189	119	238	2146
Pv00190	314	434	1478
Pv00191	115	152	928
Pv00192	36	38	287
Pv00193	124	223	3153
Pv00194	139	206	1105
Pv00195	35	54	333
Pv00196	79	92	399
Pv00197	63	95	602
Pv00198	448	396	2074
Pv00199	61	82	904
Pv00200	23	31	0
Pv00201	15	14	0
Pv00202	43	45	507
Pv00203	34	24	232
Pv00204	2306	1888	14424
Pv00205	62	41	364
Pv00206	109	128	625
Pv00207	41	70	1364
Pv00208	342	454	4203
Pv00209	91	129	546
Pv00210	110	173	912
Pv00211	89	100	402
Pv00212	83	114	586
Pv00213	232	381	3980
Pv00214	178	364	1410
Pv00215	1216	1063	7443
Pv00216	147	271	1343
Pv00217	291	477	2073
Pv00218	478	1114	4533
Pv00219	350	585	3123
Pv00220	166	231	1215
Pv00221	65	97	454
Pv00222	597	800	4000
Pv00223	20	16	65
Pv00224	2162	2536	17716
Pv00225	337	436	2572
Pv00226	30	50	269
Pv00227	95	111	1099
Pv00228	187	337	3153
Pv00229	103	167	1366
Pv00230	50	53	1876
Pv00231	195	235	2812
Pv00232	127	116	887
Pv00233	81	132	627
Pv00234	26	61	376
Pv00235	54	223	1694
Pv00236	47	133	1687
Pv00237	97	191	1359
Pv00238	575	687	3851
Pv00239	176	273	2057
Pv00240	0	33	888
Pv00241	85	101	1266
Pv00242	1229	1108	8910
Pv00243	479	557	3876
Pv00244	161	210	1800
Pv00245	114	153	1357
Pv00246	30	22	388
Pv00247	120	195	1169
Pv00248	277	365	2256
Pv00249	72	109	704
Pv00250	201	363	2135
Pv00251	11	19	276
Pv00252	46	16	182
Pv00253	111	131	651
Pv00254	11	25	131
Pv00255	87	121	593
Pv00256	33	129	464
Pv00257	14	40	125
Pv00258	400	537	3257
Pv00259	100	82	493
Pv00260	927	1090	5084
Pv00261	417	518	3030
Pv00262	65	106	555
Pv00263	312	403	1784
Pv00264	253	237	1639
Pv00265	69	108	511
Pv00266	301	509	5029
Pv00267	499	711	5445
Pv00268	18	23	160
Pv00269	19017	16288	137058
Pv00270	52	100	1539
Pv00271	335	437	3411
Pv00272	136	190	1363
Pv00273	77	85	1246
Pv00274	278	351	2905
Pv00275	229	314	1715
Pv00276	258	259	2930
Pv00277	308	379	2832
Pv00278	75	104	888
Pv00279	35	68	656
Pv00280	135	267	1442
Pv00281	912	1299	8678
Pv00282	226	419	2446
Pv00283	284	483	2446
Pv00284	261	301	1697
Pv00285	325	563	3947
Pv00286	97	120	745
Pv00287	116	171	910
Pv00288	325	546	4938
Pv00289	68	85	785
Pv00290	113	216	1729
Pv00291	115	194	1766
Pv00292	88	137	1547
Pv00293	56	70	1128
Pv00294	32	34	692
Pv00295	6	16	347
Pv00296	31	55	893
Pv00297	391	462	3029
Pv00298	9	5	285
Pv00299	43	107	1332
Pv00300	5033	5417	42005
Pv00301	198	301	2109
Pv00302	114	70	839
Pv00303	44	68	1010
Pv00304	31	99	703
Pv00305	117	119	918
Pv00306	837	757	3013
Pv00307	428	681	3705
Pv00308	29	17	220
Pv00309	44	70	499
Pv00310	118	143	1363
Pv00311	85	111	778
Pv00312	149	337	1929
Pv00313	21	0	37
Pv00315	32	36	248
Pv00316	75	68	573
Pv00317	78	56	494
Pv00318	127	144	780
Pv00319	230	328	2381
Pv00320	142	115	776
Pv00321	348	454	2108
Pv00322	148	138	623
Pv00323	47	130	736
Pv00324	50	76	450
Pv00325	365	569	3031
Pv00326	581	835	9009
Pv00327	53	46	739
Pv00328	6	26	0
Pv00329	64	143	936
Pv00330	30	24	216
Pv00331	233	134	1476
Pv00332	34	32	358
Pv00333	20	40	198
Pv00334	38	36	545
Pv00335	37	29	583
Pv00336	127	264	1734
Pv00337	45	43	300
Pv00338	82	117	2439
Pv00339	286	236	1853
Pv00340	40	86	1989
Pv00341	98	220	885
Pv00342	38	51	382
Pv00343	122	223	1556
Pv00344	13	32	178
Pv00345	1697	1664	10043
Pv00346	145	104	598
Pv00347	81	62	758
Pv00348	90	62	974
Pv00350	157	284	1736
Pv00351	112	193	1507
Pv00352	204	357	3671
Pv00353	10	26	138
Pv00354	78	64	1170
Pv00355	92	97	616
Pv00356	17	13	92
Pv00357	125	171	2704
Pv00358	241	274	2798
Pv00359	241	258	1975
Pv00360	80	93	772
Pv00361	978	1125	10238
Pv00362	187	194	1081
Pv00363	100	155	1451
Pv00364	310	374	2579
Pv00365	92	174	1588
Pv00366	551	833	8418
Pv00367	56	62	559
Pv00368	49	73	348
Pv00369	139	229	1131
Pv00370	30	42	285
Pv00371	58	85	717
Pv00372	626	727	2566
Pv00373	11	14	863
Pv00374	239	326	9915
Pv00375	12	9	285
Pv00376	1241	1746	9187
Pv00377	95	149	434
Pv00378	106	130	554
Pv00379	61	78	401
Pv00380	222	390	1838
Pv00381	16	61	316
Pv00382	552	92	331
Pv00383	22	26	177
Pv00384	1029	1307	1596
Pv00385	26	21	305
Pv00386	40	10	205
Pv00387	93	99	586
Pv00389	22	21	321
Pv00390	27	44	428
Pv00391	17	16	152
Pv00392	5	16	121
Pv00393	154	258	1954
Pv00394	221	850	4383
Pv00395	9	22	734
Pv00396	150	344	6002
Pv00397	12	36	428
Pv00398	2	0	107
Pv00399	2	1	29
Pv00400	86	183	19
Pv00401	45	64	742
Pv00402	15	19	644
Pv00404	11	19	155
Pv00405	28	47	509
Pv00406	6	4	76
Pv00407	43	50	561
Pv00408	373	467	2562
Pv00409	36	29	463
Pv00410	101	178	1944
Pv00411	2111	2056	15162
Pv00412	258	326	1394
Pv00413	27	33	216
Pv00414	174	249	2521
Pv00415	76	66	345
Pv00416	46	72	589
Pv00417	23	23	783
Pv00418	141	153	3093
Pv00419	147	276	1535
Pv00420	59	26	387
Pv00421	74	71	240
Pv00422	245	373	1920
Pv00423	19	17	471
Pv00424	125	217	445
Pv00425	508	934	3258
Pv00426	34	54	330
Pv00427	44	33	313
Pv00428	52	57	609
Pv00429	342	567	4038
Pv00430	161	217	1788
Pv00431	21	54	377
Pv00432	120	156	1966
Pv00433	7	3	49
Pv00434	23	3	108
Pv00435	3	0	66
Pv00436	85	94	749
Pv00437	68	70	690
Pv00438	977	1227	19120
Pv00439	20	27	136
Pv00440	27	192	1360
Pv00441	96	66	12828
Pv00442	34	254	1104
Pv00443	67	43	6597
Pv00444	496	733	8512
Pv00445	126	211	2230
Pv00446	41	41	384
Pv00447	6	3	162
Pv00448	102	100	966
Pv00449	124	188	1710
Pv00450	339	611	4305
Pv00451	159	315	1597
Pv00452	60	65	499
Pv00453	115	182	997
Pv00454	47	43	242
Pv00455	102	82	601
Pv00456	101	102	1162
Pv00457	50	92	386
Pv00458	129	181	980
Pv00459	48	100	1007
Pv00460	551	700	4797
Pv00461	75	75	927
Pv00462	108	164	1059
Pv00463	246	312	2547
Pv00464	59	65	400
Pv00465	323	338	2044
Pv00466	115	127	632
Pv00467	56	55	357
Pv00468	68	113	945
Pv00469	78	107	909
Pv00470	165	210	2136
Pv00471	18	44	388
Pv00472	112	169	959
Pv00473	19	31	405
Pv00474	100	95	375
Pv00475	14	24	0
Pv00476	405	694	3933
Pv00477	92	165	1053
Pv00478	46	72	395
Pv00479	117	244	1063
Pv00480	215	299	1680
Pv00481	41	72	416
Pv00482	63	159	722
Pv00483	142	196	746
Pv00484	256	394	2300
Pv00485	323	527	2748
Pv00486	15	41	686
Pv00487	2218	2733	31330
Pv00488	378	690	3268
Pv00489	143	217	1498
Pv00490	36	66	652
Pv00491	120	112	2192
Pv00492	113	97	588
Pv00493	58	63	450
Pv00494	86	150	733
Pv00495	241	355	2260
Pv00496	51	88	423
Pv00497	320	429	2307
Pv00498	39	115	1973
Pv00499	162	190	3496
Pv00500	111	172	1456
Pv00501	96	120	3056
Pv00503	131	132	1079
Pv00504	182	302	2812
Pv00505	209	257	1590
Pv00506	53	54	648
Pv00507	24	36	240
Pv00508	152	177	1128
Pv00509	173	180	2070
Pv00510	60	65	628
Pv00511	50	108	792
Pv00512	14	28	156
Pv00513	342	377	1999
Pv00514	215	304	4125
Pv00515	198	302	1900
Pv00516	96	175	2058
Pv00517	16	23	383
Pv00518	25	33	201
Pv00519	7	16	144
Pv00520	114	229	1761
Pv00521	22	22	68
Pv00522	98	123	1261
Pv00523	23	55	411
Pv00524	43	51	168
Pv00525	19	33	233
Pv00526	74	90	957
Pv00527	64	104	270
Pv00528	4	21	87
Pv00529	1	2	87
Pv00530	3164	3290	26850
Pv00531	445	413	4728
Pv00532	105	120	730
Pv00533	27	80	322
Pv00534	29	41	1172
Pv00535	73	112	1140
Pv00536	4629	5066	11235
Pv00537	693	986	4252
Pv00538	331	272	6004
Pv00539	418	563	2375
Pv00540	36	36	245
Pv00541	131	161	1382
Pv00542	35	9	155
Pv00543	89	109	448
Pv00544	401	483	2837
Pv00546	187	224	1896
Pv00547	204	245	3635
Pv00548	141	243	1638
Pv00549	158	297	1410
Pv00550	122	152	852
Pv00551	369	402	2332
Pv00552	147	148	1142
Pv00553	80	111	1561
Pv00554	27	30	108
Pv00555	70	24	122
Pv00556	241	319	1660
Pv00557	1900	165	995
Pv00558	1354	632	3941
Pv00559	1333	413	1247
Pv00560	162	209	987
Pv00561	77	91	839
Pv00562	81	147	1249
Pv00563	1200	1420	6425
Pv00564	223	323	1916
Pv00565	43	74	493
Pv00566	35	49	302
Pv00567	249	304	2227
Pv00568	31	29	259
Pv00569	81	86	1070
Pv00570	10	0	0
Pv00572	221	191	5293
Pv00573	400	529	3348
Pv00574	17	27	140
Pv00575	186	310	1753
Pv00576	513	658	7161
Pv00577	355	502	2773
Pv00578	87	200	1066
Pv00579	412	730	3904
Pv00580	74	82	456
Pv00581	189	251	1417
Pv00582	105	121	653
Pv00583	97	183	725
Pv00584	61	124	872
Pv00585	39	90	529
Pv00586	118	209	2135
Pv00587	54	68	1185
Pv00588	29	38	1122
Pv00589	14	24	287
Pv00590	348	315	1534
Pv00591	6	5	334
Pv00592	65	107	611
Pv00593	49	64	315
Pv00594	89	113	853
Pv00595	52	90	367
Pv00596	27	80	510
Pv00597	20	61	381
Pv00598	123	169	2061
Pv00599	23	60	380
Pv00600	32	12	669
Pv00601	48	32	286
Pv00602	24	7	176
Pv00603	44	51	325
Pv00604	142	152	1124
Pv00605	75	115	446
Pv00606	72	184	1363
Pv00607	38	41	515
Pv00608	17	14	322
Pv00609	2	11	178
Pv00610	88	204	1297
Pv00611	76	77	585
Pv00612	335	463	2461
Pv00613	195	235	1221
Pv00614	93	87	497
Pv00615	637	1452	10536
Pv00616	21	43	355
Pv00617	201	172	1011
Pv00618	677	593	2334
Pv00619	1229	1659	8299
Pv00620	133	136	849
Pv00621	97	86	409
Pv00622	270	375	2440
Pv00623	101	145	807
Pv00624	29	70	477
Pv00625	111	137	1173
Pv00626	443	752	4022
Pv00627	168	235	2009
Pv00628	77	69	2728
Pv00629	25	26	95
Pv00630	785	1194	8222
Pv00631	140	138	663
Pv00632	37	1	141
Pv00633	31	2	127
Pv00634	41	20	1259
Pv00635	20	43	465
Pv00636	25	18	286
Pv00637	20	0	0
Pv00638	36	122	1203
Pv00639	84	105	762
Pv00640	20	42	1023
Pv00641	14	15	375
Pv00642	148	182	1640
Pv00643	148	127	506
Pv00644	119	176	1181
Pv00645	67	116	638
Pv00646	483	550	3957
Pv00647	70	40	349
Pv00648	92	175	1713
Pv00649	184	320	3296
Pv00650	2	3	27
Pv00651	293	389	1575
Pv00652	738	1202	6822
Pv00653	277	230	1579
Pv00654	113	129	1218
Pv00656	171	230	2524
Pv00657	50	37	2
Pv00658	583	691	2767
Pv00659	574	370	13590
Pv00660	178	186	1209
Pv00661	5	3	91
Pv00662	160	182	1694
Pv00663	359	176	875
Pv00664	14	16	1
Pv00665	43	96	432
Pv00666	346	621	3446
Pv00667	118	180	1070
Pv00668	29	47	265
Pv00669	36	38	295
Pv00670	5	6	17
Pv00671	11	4	124
Pv00672	8	16	187
Pv00673	57	28	246
Pv00674	68	136	982
Pv00675	203	202	1439
Pv00676	213	240	2486
Pv00677	49	65	352
Pv00678	16	24	313
Pv00679	439	648	3681
Pv00680	358	184	3000
Pv00681	111	55	1463
Pv00682	294	337	2199
Pv00683	366	708	4863
Pv00684	397	440	1397
Pv00685	192	225	891
Pv00686	26	22	157
Pv00687	124	291	783
Pv00688	5	6	100
Pv00689	17	59	66
Pv00690	30	39	259
Pv00691	314	389	1945
Pv00692	69	54	412
Pv00693	276	523	3029
Pv00694	226	334	3155
Pv00695	65	42	185
Pv00696	83	92	751
Pv00697	14	22	132
Pv00698	92	139	1584
Pv00699	3	7	141
Pv00700	356	485	3213
Pv00701	116	182	2353
Pv00702	294	307	1654
Pv00703	223	318	1356
Pv00704	89	118	1207
Pv00705	93	98	617
Pv00706	310	430	2307
Pv00707	109	139	327
Pv00708	308	354	3157
Pv00709	123	80	1781
Pv00710	50	81	767
Pv00711	564	696	1743
Pv00712	12	0	189
Pv00713	22	8	175
Pv00714	15	58	0
Pv00715	2	33	122
Pv00716	225	238	0
Pv00717	10	50	173
Pv00718	33	37	300
Pv00719	77	73	503
Pv00720	47	85	305
Pv00721	204	304	2051
Pv00722	30	33	140
Pv00723	53	83	1267
Pv00724	255	450	3409
Pv00725	63	83	512
Pv00726	52	71	664
Pv00727	55	13	616
Pv00728	32	44	780
Pv00729	286	363	1989
Pv00730	10	2	78
Pv00731	39	50	449
Pv00732	7	1	126
Pv00733	218	217	1603
Pv00734	76	105	539
Pv00735	409	562	5081
Pv00736	85	94	646
Pv00737	19	11	273
Pv00738	46	39	371
Pv00739	231	408	3127
Pv00740	138	189	2238
Pv00741	462	660	12916
Pv00742	468	530	2367
Pv00744	25	31	171
Pv00745	54	53	337
Pv00746	169	272	2117
Pv00747	74	78	1912
Pv00748	214	330	3591
Pv00749	8	81	1147
Pv00750	5	14	113
Pv00751	0	1	85
Pv00752	54	69	4
Pv00753	246	270	2902
Pv00754	97	72	593
Pv00755	53	84	887
Pv00756	22	48	537
Pv00757	257	364	2467
Pv00758	88	111	2819
Pv00759	163	177	1701
Pv00760	63	47	372
Pv00761	145	251	3304
Pv00762	38	65	686
Pv00763	12	15	478
Pv00764	5	8	278
Pv00765	19	7	88
Pv00766	82	63	340
Pv00767	22	18	145
Pv00768	9	7	53
Pv00769	44	38	286
Pv00770	50	55	643
Pv00771	5	0	113
Pv00772	918	1307	11630
Pv00773	304	333	4489
Pv00774	121	126	738
Pv00775	1955	3651	19414
Pv00776	13	4	167
Pv00777	861	1408	6011
Pv00778	129	155	1407
Pv00779	29	47	181
Pv00780	31	49	567
Pv00781	12	20	248
Pv00782	114	78	497
Pv00783	848	953	10947
Pv00784	233	288	2034
Pv00785	85	77	656
Pv00786	41	95	639
Pv00787	55	51	374
Pv00788	423	373	4538
Pv00789	110	176	824
Pv00790	4	2	40
Pv00791	46	61	305
Pv00792	9	13	168
Pv00793	22	26	140
Pv00794	91	152	2177
Pv00795	148	218	1548
Pv00796	21	61	518
Pv00797	20	38	197
Pv00798	17	27	167
Pv00799	509	616	5315
Pv00800	160	208	1486
Pv00801	137	180	1462
Pv00802	296	250	2921
Pv00803	71	139	1101
Pv00804	286	101	590
Pv00805	90	118	930
Pv00806	131	108	733
Pv00807	418	433	1974
Pv00808	470	672	4272
Pv00809	664	923	11534
Pv00810	145	155	1677
Pv00811	1179	1143	9734
Pv00813	11	0	3
Pv00814	12	5	24
Pv00815	22	38	688
Pv00816	53	23	4068
Pv00817	129	129	7777
Pv00818	153	113	941
Pv00819	86	138	878
Pv00820	92	111	1168
Pv00821	77	136	1311
Pv00822	22	27	1696
Pv00823	52	79	613
Pv00824	22	2	13
Pv00825	98	166	500
Pv00826	31	37	287
Pv00827	147	203	1123
Pv00828	127	191	2306
Pv00829	214	303	2263
Pv00830	116	179	1042
Pv00831	45	76	237
Pv00832	39	32	700
Pv00833	27	68	572
Pv00834	3	0	49
Pv00836	19	17	124
Pv00837	46	38	343
Pv00838	67	49	826
Pv00839	312	501	4787
Pv00840	33	55	231
Pv00841	51	78	370
Pv00842	94	4	387
Pv00843	1636	2069	21027
Pv00844	33	42	388
Pv00845	174	217	1472
Pv00846	171	227	953
Pv00847	37	63	928
Pv00848	270	480	2415
Pv00849	218	320	2900
Pv00850	94	210	911
Pv00851	89	101	841
Pv00852	214	347	2737
Pv00853	153	293	1408
Pv00854	34	48	317
Pv00855	139	278	2416
Pv00856	30	81	727
Pv00860	203	232	1405
Pv00861	62	134	847
Pv00862	28	57	491
Pv00863	166	247	1828
Pv00864	72	126	950
Pv00865	197	147	1269
Pv00866	147	153	1311
Pv00867	23	18	619
Pv00868	42	35	621
Pv00869	22	60	385
Pv00871	24	28	483
Pv00872	29	23	250
Pv00873	24	45	201
Pv00874	55	67	430
Pv00875	112	184	4735
Pv00876	29	35	500
Pv00877	60	103	950
Pv00878	69	102	637
Pv00879	228	175	1411
Pv00880	14	31	435
Pv00881	412	575	3243
Pv00882	22	46	219
Pv00883	38	66	412
Pv00884	46	66	678
Pv00885	46	73	845
Pv00886	837	1147	10725
Pv00887	56	73	469
Pv00888	373	649	7704
Pv00889	108	136	992
Pv00890	794	1057	3832
Pv00891	341	427	2268
Pv00892	8	20	147
Pv00893	95	190	4055
Pv00894	4	1	12
Pv00896	27	82	672
Pv00897	45	85	367
Pv00898	90	132	1107
Pv00899	537	478	3302
Pv00900	211	318	1070
Pv00901	513	740	5323
Pv00902	203	189	1675
Pv00903	58	84	435
Pv00904	161	159	718
Pv00905	60	100	961
Pv00906	37	45	495
Pv00907	445	447	2600
Pv00908	118	123	771
Pv00909	244	301	1720
Pv00910	235	388	2168
Pv00911	287	316	3489
Pv00912	137	106	878
Pv00914	92	84	6
Pv00915	160	171	474
Pv00916	332	291	655
Pv00917	450	713	6429
Pv00918	39	65	660
Pv00919	1473	1091	12592
Pv00920	168	222	1867
Pv00921	108	167	1211
Pv00922	50	86	295
Pv00923	167	472	1197
Pv00924	20	39	251
Pv00925	63	92	245
Pv00926	29	52	397
Pv00927	9	11	194
Pv00928	21	17	100
Pv00929	212	239	1
Pv00930	25	0	0
Pv00931	122	184	1088
Pv00932	326	371	4923
Pv00933	40	34	451
Pv00934	20	30	295
Pv00935	61	54	649
Pv00936	43	60	1082
Pv00937	37	35	575
Pv00938	123	114	1214
Pv00939	40	12	432
Pv00940	9	23	46
Pv00941	91	109	911
Pv00942	180	213	844
Pv00943	2245	1784	16511
Pv00944	736	931	7110
Pv00945	178	256	2186
Pv00946	15	14	158
Pv00947	77	78	1110
Pv00948	730	763	4238
Pv00949	26	64	400
Pv00950	40	34	1794
Pv00951	175	254	1359
Pv00952	31	61	689
Pv00953	122	196	2029
Pv00954	181	306	2347
Pv00955	179	119	1804
Pv00956	104	132	1004
Pv00957	122	115	1146
Pv00958	123	151	1005
Pv00959	269	384	2153
Pv00960	125	207	1447
Pv00961	62	84	636
Pv00962	57	68	436
Pv00963	202	203	678
Pv00964	181	399	1690
Pv00965	123	106	468
Pv00966	488	647	6200
Pv00967	160	161	1664
Pv00968	69	47	137
Pv00969	151	129	792
Pv00970	98	109	868
Pv00971	17	24	94
Pv00972	225	286	3310
Pv00973	347	283	1967
Pv00974	8	40	1
Pv00975	20	32	276
Pv00977	4	0	10
Pv00978	123	202	1018
Pv00979	172	223	2395
Pv00980	12	3	78
Pv00981	151	237	3801
Pv00982	136	313	5905
Pv00983	953	1501	10753
Pv00984	207	265	2294
Pv00985	81	148	1222
Pv00986	131	227	2544
Pv00987	26	28	154
Pv00988	27	65	484
Pv00989	62	70	780
Pv00990	9	7	202
Pv00991	85	72	1239
Pv00992	254	278	2541
Pv00993	24	43	557
Pv00994	36	70	514
Pv00995	58	121	919
Pv00996	36	36	1420
Pv00997	11	18	172
Pv00998	92	111	1135
Pv00999	44	56	388
Pv01000	39	28	74
Pv01001	242	362	2307
Pv01002	567	619	5320
Pv01003	93	79	236
Pv01004	18	21	122
Pv01005	151	187	1120
Pv01006	69	90	653
Pv01007	34	35	464
Pv01008	11	25	305
Pv01009	82	137	793
Pv01010	100	128	763
Pv01011	511	542	2806
Pv01012	65	176	1600
Pv01013	8	8	21
Pv01014	3068	4153	49932
Pv01015	345	363	3158
Pv01016	733	919	7887
Pv01018	10	9	0
Pv01019	486	1112	7540
Pv01020	455	906	3423
Pv01021	214	317	4008
Pv01022	35	52	324
Pv01023	259	497	3052
Pv01024	113	153	905
Pv01025	1900	1745	4348
Pv01026	161	161	1094
Pv01027	65	80	481
Pv01028	68	110	480
Pv01029	56	119	810
Pv01030	130	100	549
Pv01031	452	611	4548
Pv01032	134	266	2514
Pv01033	238	404	2991
Pv01034	176	170	2630
Pv01035	135	223	1433
Pv01036	161	190	2023
Pv01037	147	167	905
Pv01038	106	108	694
Pv01039	76	104	573
Pv01040	49	85	636
Pv01041	161	268	847
Pv01042	102	107	845
Pv01043	81	125	1523
Pv01044	19	24	149
Pv01045	117	94	3675
Pv01046	23	63	930
Pv01047	90	126	2689
Pv01048	408	455	4690
Pv01049	16	23	218
Pv01050	7186	6427	134239
Pv01051	1315	1863	16069
Pv01052	28	29	84
Pv01053	1254	2456	10380
Pv01054	267	425	2957
Pv01055	479	665	7237
Pv01056	100	76	7072
Pv01057	1676	1471	63173
Pv01058	1	7	32
Pv01059	145	262	969
Pv01060	166	161	1003
Pv01061	590	519	11912
Pv01062	63	85	426
Pv01063	10	33	222
Pv01064	111	137	727
Pv01065	115	122	427
Pv01066	371	583	8353
Pv01067	4870	12966	179899
Pv01068	8	20	49
Pv01069	8	5	50
Pv01070	115	127	1167
Pv01071	14	23	264
Pv01072	143	104	964
Pv01075	39	60	396
Pv01076	23	5	1352
Pv01077	38	40	635
Pv01078	3340	3547	42564
Pv01079	1416	1705	10973
Pv01080	1723	1132	8201
Pv01081	363	448	2302
Pv01082	73	64	863
Pv01083	347	396	3276
Pv01084	48	62	343
Pv01085	63	61	981
Pv01086	143	90	176
Pv01087	46	66	553
Pv01088	58	54	1242
Pv01089	74	87	629
Pv01090	526	459	2170
Pv01091	152	196	1465
Pv01092	1958	907	10978
Pv01093	251	213	3345
Pv01094	152	210	1795
Pv01095	234	348	2225
Pv01096	47	60	308
Pv01097	29	46	313
Pv01098	282	349	2744
Pv01099	19	0	573
Pv01100	10	10	182
Pv01101	65	100	3734
Pv01102	458	92	10949
Pv01103	166	281	2312
Pv01104	56	63	770
Pv01105	43	86	411
Pv01106	83	113	1787
Pv01107	191	254	2488
Pv01108	127	215	1084
Pv01109	19	31	166
Pv01110	300	857	1032
Pv01111	9	52	0
Pv01112	4	7	111
Pv01113	33	78	677
Pv01114	39	2	467
Pv01115	27	8	220
Pv01116	2	16	190
Pv01117	131	12	3049
Pv01118	30	4	388
Pv01119	1642	324	15456
Pv01120	65	26	750
Pv01121	36	10	694
Pv01122	18	11	13
Pv01123	7	17	82
Pv01124	273	104	3859
Pv01125	17	32	73
Pv01126	9	25	47
Pv01127	14	61	286
Pv01128	96	88	795
Pv01129	104	160	11055
Pv01130	25	43	1438
Pv01131	182	294	1934
Pv01132	26	68	2
Pv01133	22	0	523
Pv01134	16	9	422
Pv01135	11	0	402
Pv01136	10	8	99
Pv01137	84	115	1087
Pv01138	81	144	617
Pv01139	500	926	3641
Pv01140	12800	17964	125557
Pv01141	133	138	939
Pv01142	284	481	3916
Pv01143	166	264	1677
Pv01144	350	325	1560
Pv01145	216	423	2169
Pv01146	35	51	293
Pv01147	223	391	1567
Pv01148	28	8	252
Pv01149	579	1011	4915
Pv01151	164	226	1543
Pv01152	136	226	1636
Pv01153	143	220	940
Pv01154	45	59	488
Pv01155	89	59	811
Pv01156	26	37	324
Pv01157	38	81	486
Pv01158	77	74	470
Pv01159	86	82	594
Pv01160	619	630	3238
Pv01161	190	200	1274
Pv01163	54	38	1049
Pv01164	7	22	311
Pv01165	324	425	4133
Pv01166	162	267	8554
Pv01167	73	80	884
Pv01168	180	256	1909
Pv01169	54	121	462
Pv01170	35	59	421
Pv01171	46	77	628
Pv01172	22	30	82
Pv01173	20	47	438
Pv01174	18	16	321
Pv01175	29	26	88
Pv01176	17	12	35
Pv01177	38	162	1440
Pv01178	105	75	425
Pv01179	220	313	2564
Pv01180	472	632	4029
Pv01181	198	282	1987
Pv01182	1436	1518	9530
Pv01184	232	364	4043
Pv01185	160	259	1591
Pv01186	65	91	582
Pv01187	143	199	1346
Pv01188	107	112	555
Pv01189	105	129	868
Pv01190	89	102	616
Pv01191	4645	5617	64438
Pv01192	199	201	1433
Pv01193	63	105	477
Pv01194	189	234	1508
Pv01195	206	305	1622
Pv01196	10	17	216
Pv01198	149	180	1184
Pv01199	64	116	859
Pv01200	119	124	477
Pv01201	151	163	1515
Pv01202	147	186	1356
Pv01203	648	705	5513
Pv01204	525	960	5287
Pv01205	29	70	425
Pv01206	172	225	558
Pv01207	598	944	5924
Pv01208	54	115	922
Pv01209	99	165	1785
Pv01210	169	218	1100
Pv01211	106	179	1290
Pv01212	101	155	1285
Pv01213	80	159	1141
Pv01214	121	243	3004
Pv01215	783	1650	5354
Pv01216	145	222	1679
Pv01217	58	97	535
Pv01218	59	43	166
Pv01219	154	219	1729
Pv01220	140	190	2529
Pv01221	127	189	1593
Pv01222	22	63	162
Pv01223	722	591	7108
Pv01224	113	185	1763
Pv01225	400	668	5758
Pv01226	83	89	446
Pv01227	400	276	2003
Pv01228	87	106	1241
Pv01229	83	110	680
Pv01230	69	96	845
Pv01231	156	253	1565
Pv01232	70	114	732
Pv01233	128	167	720
Pv01234	81	132	804
Pv01235	59	63	691
Pv01236	27	46	279
Pv01237	57	87	441
Pv01238	93	179	1157
Pv01239	2	2	10
Pv01240	208	215	1588
Pv01241	199	248	1379
Pv01242	258	206	3004
Pv01243	430	676	1677
Pv01244	2445	2573	30042
Pv01245	108	140	488
Pv01246	204	289	2856
Pv01247	110	177	935
Pv01248	28	31	21
Pv01249	26	26	333
Pv01250	448	683	3044
Pv01251	151	151	1434
Pv01252	77	135	441
Pv01253	15	0	109
Pv01254	77	92	684
Pv01255	40	73	1062
Pv01256	24	12	332
Pv01257	60	32	810
Pv01258	42	17	725
Pv01259	134	237	2466
Pv01260	30	97	515
Pv01261	1092	1328	5329
Pv01262	188	253	2023
Pv01263	17	29	411
Pv01264	75	195	1264
Pv01265	175	423	3328
Pv01266	285	532	3520
Pv01267	33	25	848
Pv01268	35	26	1289
Pv01269	34	60	2257
Pv01270	35	35	268
Pv01271	147	131	1202
Pv01272	162	180	970
Pv01273	80	121	741
Pv01274	51	80	461
Pv01275	47	35	439
Pv01276	7	9	87
Pv01277	23	8	254
Pv01278	77	89	426
Pv01279	663	172	2711
Pv01280	14	37	254
Pv01281	86	151	1484
Pv01282	94	131	809
Pv01283	103	143	2265
Pv01284	26	39	249
Pv01285	301	399	2302
Pv01286	1537	3082	19648
Pv01287	580	867	4871
Pv01288	294	387	2004
Pv01289	97	84	577
Pv01290	146	216	1167
Pv01291	46	66	489
Pv01292	2285	1160	8943
Pv01293	146	693	9548
Pv01294	165	272	1145
Pv01295	34	82	175
Pv01296	2158	2676	13422
Pv01297	58	82	646
Pv01298	334	449	3690
Pv01299	23	0	0
Pv01300	13	0	177
Pv01301	77	124	595
Pv01302	439	636	4016
Pv01303	126	222	1280
Pv01304	71	16	165
Pv01305	102	110	851
Pv01307	7	0	31
Pv01308	79	149	1597
Pv01309	16	30	219
Pv01310	73	148	1474
Pv01311	46	0	657
Pv01312	37	44	392
Pv01313	26	11	412
Pv01314	17	6	533
Pv01315	57	54	298
Pv01316	346	46	0
Pv01317	2136	3620	29059
Pv01318	30	12	2203
Pv01319	13	7	262
Pv01320	17	33	840
Pv01321	1513	1058	40490
Pv01322	584	446	1864
Pv01323	187	240	969
Pv01324	693	1188	7991
Pv01325	557	528	3978
Pv01326	126	54	711
Pv01327	146	196	1100
Pv01328	252	305	1926
Pv01329	104	109	677
Pv01330	267	388	2209
Pv01331	181	363	2247
Pv01332	298	406	1359
Pv01333	89	131	1016
Pv01334	637	720	257
Pv01335	63	87	169
Pv01336	175	238	1860
Pv01337	54	97	421
Pv01338	35	51	1196
Pv01339	61	110	525
Pv01340	5770	7407	48507
Pv01341	88	77	512
Pv01342	74	118	701
Pv01343	31	43	202
Pv01344	20	19	67
Pv01345	10	2	6
Pv01346	66	94	617
Pv01347	84	138	592
Pv01348	52	111	342
Pv01349	120	190	1121
Pv01350	70	89	603
Pv01351	43	83	475
Pv01352	18	31	303
Pv01353	16	41	337
Pv01355	1677	1179	10110
Pv01356	178	111	908
Pv01357	283	495	3233
Pv01358	141	171	1080
Pv01359	104	177	2537
Pv01360	25	0	198
Pv01361	9	10	81
Pv01362	45	0	1053
Pv01363	395	422	2650
Pv01364	180	338	1701
Pv01365	41	107	1032
Pv01366	133	214	1161
Pv01367	76	127	1078
Pv01368	43	48	92
Pv01369	70	79	444
Pv01370	1146	1327	7452
Pv01371	61	164	980
Pv01372	101	142	747
Pv01373	25	0	1409
Pv01374	51	4	2239
Pv01375	7	0	806
Pv01376	8	1	140
Pv01377	73	16	2124
Pv01378	13	0	280
Pv01379	22	38	204
Pv01380	108	150	1876
Pv01381	108	67	1633
Pv01382	134	130	3384
Pv01383	158	157	1186
Pv01384	354	408	3890
Pv01385	177	375	2043
Pv01386	952	573	5244
Pv01387	75	91	600
Pv01388	198	232	1674
Pv01389	24	16	382
Pv01390	569	656	4867
Pv01391	932	1336	10757
Pv01392	121	198	351
Pv01393	10	1	61
Pv01394	97	135	999
Pv01395	12	40	162
Pv01396	5	19	86
Pv01397	106	177	1325
Pv01398	97	153	858
Pv01399	60	119	1153
Pv01400	54	141	1195
Pv01401	14	37	220
Pv01402	867	691	3825
Pv01403	39	48	235
Pv01404	59	76	632
Pv01405	548	340	2222
Pv01406	361	700	4806
Pv01407	101	110	671
Pv01408	69	83	492
Pv01409	109	206	2997
Pv01410	135	207	4186
Pv01411	101	173	2469
Pv01412	90	74	727
Pv01413	5785	11441	66248
Pv01414	117	172	903
Pv01415	299	502	2366
Pv01416	448	1648	4141
Pv01417	91	79	420
Pv01418	665	317	2721
Pv01419	40	87	428
Pv01420	109	84	646
Pv01421	29	27	146
Pv01422	80	62	751
Pv01423	681	588	8124
Pv01424	1851	1113	11174
Pv01425	165	362	2386
Pv01426	57	96	809
Pv01427	185	272	6399
Pv01428	133	152	1234
Pv01429	188	304	2555
Pv01430	50	120	851
Pv01431	167	366	3921
Pv01432	241	305	1450
Pv01433	310	382	3234
Pv01434	233	316	2233
Pv01435	32	35	233
Pv01436	136	151	1007
Pv01437	4979	4597	38315
Pv01438	57	38	622
Pv01439	150	164	1543
Pv01440	38	55	423
Pv01441	36	85	535
Pv01442	637	722	16559
Pv01443	568	843	13824
Pv01444	379	693	5840
Pv01445	17	10	116
Pv01446	170	251	1646
Pv01447	309	370	1812
Pv01448	419	541	2733
Pv01449	70	67	89
Pv01450	170	238	1222
Pv01451	409	472	2745
Pv01452	309	394	1583
Pv01453	14	15	0
Pv01454	128	159	802
Pv01455	870	1321	4384
Pv01456	378	274	2718
Pv01457	150	204	1937
Pv01458	339	462	2595
Pv01459	127	225	1666
Pv01460	67	82	342
Pv01461	39	70	1059
Pv01462	514	714	3109
Pv01463	7	12	124
Pv01464	172	102	1110
Pv01465	1452	1615	12245
Pv01466	192	177	882
Pv01467	108	79	1056
Pv01468	74	82	648
Pv01469	669	1012	31286
Pv01470	351	296	2087
Pv01471	88	81	645
Pv01472	4	16	66
Pv01473	387	413	2906
Pv01474	80	110	687
Pv01475	87	68	445
Pv01476	351	856	14130
Pv01477	100	186	880
Pv01478	263	265	1116
Pv01479	109	177	1584
Pv01480	93	223	2240
Pv01481	466	1125	7736
Pv01482	11	11	108
Pv01483	60	112	797
Pv01484	141	175	1085
Pv01485	131	214	1253
Pv01486	344	478	2963
Pv01487	177	293	4264
Pv01488	23	32	265
Pv01489	103	126	1056
Pv01490	4	1	19
Pv01491	94	78	482
Pv01492	281	384	2535
Pv01493	72	136	658
Pv01494	42	76	344
Pv01495	101	123	1326
Pv01496	48	79	765
Pv01497	161	247	1779
Pv01498	34	44	152
Pv01499	60	102	634
Pv01500	724	1089	5237
Pv01501	5	11	62
Pv01502	27	43	448
Pv01503	5	0	2
Pv01504	20	0	0
Pv01506	5	0	0
Pv01507	22	33	584
Pv01508	151	200	1064
Pv01509	117	166	1254
Pv01510	122	131	808
Pv01511	47	87	225
Pv01512	56	151	718
Pv01513	169	538	1570
Pv01514	13	44	231
Pv01515	173	230	1766
Pv01516	53	77	478
Pv01517	75	71	748
Pv01518	186	384	2613
Pv01519	17	15	134
Pv01520	169	409	4304
Pv01521	191	263	2745
Pv01522	49	134	271
Pv01523	39	64	483
Pv01524	68	160	767
Pv01525	448	429	3848
Pv01526	90	52	231
Pv01527	368	386	2932
Pv01528	119	144	1222
Pv01529	43	70	527
Pv01530	121	239	1565
Pv01531	247	331	1901
Pv01532	16	31	183
Pv01533	6	24	253
Pv01534	230	231	1860
Pv01535	328	354	3659
Pv01536	106	125	1274
Pv01537	66	72	875
Pv01538	108	187	1089
Pv01539	100	138	798
Pv01540	252	283	2191
Pv01541	6	0	0
Pv01543	8	0	0
Pv01544	206	293	2944
Pv01545	103	151	1146
Pv01546	121	220	1142
Pv01547	320	475	4147
Pv01548	90	105	1347
Pv01549	218	239	1712
Pv01550	20	46	393
Pv01551	38	40	423
Pv01552	90	192	1524
Pv01553	151	200	1322
Pv01554	50	60	817
Pv01555	103	201	1479
Pv01556	270	274	2107
Pv01557	802	506	3182
Pv01558	62	98	569
Pv01559	8	16	154
Pv01560	30	86	454
Pv01561	16	5	684
Pv01562	42	29	2484
Pv01563	21	82	637
Pv01564	66	207	1689
Pv01565	71	174	1299
Pv01566	142	157	1005
Pv01567	340	483	2658
Pv01568	137	145	1008
Pv01569	229	236	2603
Pv01570	657	644	6012
Pv01571	42	33	260
Pv01572	25	35	160
Pv01573	286	450	4658
Pv01574	148	226	1918
Pv01575	265	412	1938
Pv01576	285	632	3587
Pv01577	353	606	3570
Pv01578	158	94	583
Pv01579	27	6	180
Pv01580	885	1219	8376
Pv01581	153	385	4446
Pv01582	40	63	274
Pv01583	53	89	1532
Pv01584	3	5	163
Pv01585	5	4	45
Pv01586	7	0	442
Pv01587	35	43	292
Pv01588	343	656	3837
Pv01589	140	214	1241
Pv01590	110	112	1856
Pv01591	14	12	156
Pv01592	25	28	99
Pv01593	136	172	1229
Pv01594	101	313	9846
Pv01595	61	108	402
Pv01596	109	66	636
Pv01597	72	98	733
Pv01598	94	172	1144
Pv01599	13	36	426
Pv01600	34	29	155
Pv01601	37	35	210
Pv01602	263	352	5345
Pv01603	93	161	1220
Pv01604	39	101	2435
Pv01605	214	214	1814
Pv01606	1416	1365	14270
Pv01607	140	166	1193
Pv01608	243	309	1796
Pv01609	98	167	1432
Pv01610	8	14	2
Pv01611	125	204	653
Pv01612	144	247	4736
Pv01613	12	35	544
Pv01614	25	45	345
Pv01615	12	23	3
Pv01616	51	81	616
Pv01617	84	104	435
Pv01618	601	1379	8010
Pv01619	119	146	792
Pv01620	10	18	170
Pv01621	40	141	1229
Pv01622	31	33	211
Pv01623	24	25	264
Pv01624	676	463	2757
Pv01625	189	193	1215
Pv01626	124	202	1497
Pv01627	46	121	717
Pv01628	224	310	1203
Pv01629	3871	3059	28003
Pv01630	180	182	1641
Pv01631	11	18	267
Pv01633	30	12	120
Pv01634	53	43	379
Pv01635	759	554	5149
Pv01636	212	230	3746
Pv01637	6985	7600	6
Pv01638	54	100	491
Pv01639	21	31	250
Pv01640	161	71	1576
Pv01641	223	228	2494
Pv01642	43	0	1
Pv01643	165	112	3743
Pv01644	63	11	1177
Pv01645	21	41	153
Pv01646	432	194	31923
Pv01647	118	1	46
Pv01648	1429	1906	12139
Pv01649	249	758	3693
Pv01650	72	144	1055
Pv01651	12	6	46
Pv01652	176	199	1113
Pv01653	25	16	73
Pv01654	107	161	975
Pv01655	56	48	175
Pv01656	12	9	118
Pv01657	23	69	369
Pv01658	25	52	378
Pv01659	9	26	44
Pv01660	132	293	6879
Pv01661	14	25	1279
Pv01662	13	11	263
Pv01663	97	97	570
Pv01664	23	35	265
Pv01665	15	29	167
Pv01666	9	12	146
Pv01667	38	65	795
Pv01668	58	70	545
Pv01669	20	68	1652
Pv01670	135	145	2998
Pv01671	3	4	221
Pv01672	32	30	688
Pv01673	192	320	6258
Pv01674	1	7	129
Pv01675	27	51	251
Pv01676	13	18	191
Pv01677	20	24	168
Pv01678	127	182	394
Pv01679	33	32	113
Pv01680	116	182	922
Pv01681	216	163	1321
Pv01682	315	383	2267
Pv01683	13	17	35
Pv01684	17	21	96
Pv01685	12	18	102
Pv01686	170	305	1937
Pv01687	409	332	5586
Pv01688	527	651	4204
Pv01689	265	339	8153
Pv01690	22	35	355
Pv01691	2226	1785	22903
Pv01692	108	133	1460
Pv01693	237	298	2096
Pv01694	165	180	2177
Pv01695	38	85	903
Pv01696	8	11	16
Pv01697	108	274	1157
Pv01698	19	31	362
Pv01699	8	14	44
Pv01700	29	63	282
Pv01701	290	261	2004
Pv01702	253	350	2563
Pv01703	77	102	649
Pv01706	45	67	287
Pv01707	49	116	1751
Pv01708	13	28	194
Pv01709	2447	1806	10352
Pv01710	77	72	512
Pv01711	159	396	3591
Pv01712	1	1	38
Pv01713	84	107	964
Pv01714	352	488	3109
Pv01715	32	26	385
Pv01716	236	244	1021
Pv01717	308	1228	3782
Pv01718	77	85	1065
Pv01719	65	106	660
Pv01720	77	102	855
Pv01721	62	106	783
Pv01722	133	232	1149
Pv01723	264	462	3832
Pv01724	409	635	5578
Pv01725	261	326	2141
Pv01726	25	18	720
Pv01727	6	10	187
Pv01728	24	28	519
Pv01729	37	58	800
Pv01730	22	42	469
Pv01731	24	59	1346
Pv01732	34	32	962
Pv01733	109	74	514
Pv01734	59	41	265
Pv01735	148	220	1492
Pv01736	6	12	35
Pv01737	31	78	442
Pv01738	128	195	801
Pv01739	175	304	1259
Pv01740	186	247	1016
Pv01741	58	71	618
Pv01742	97	212	1170
Pv01743	344	276	2082
Pv01744	146	207	1373
Pv01745	482	808	5592
Pv01746	171	238	1730
Pv01747	1713	2272	25988
Pv01748	1340	1403	8392
Pv01749	182	332	2854
Pv01750	36	35	178
Pv01751	42	63	422
Pv01752	51	106	837
Pv01753	10	12	123
Pv01754	39	54	491
Pv01755	51	46	156
Pv01756	857	650	9580
Pv01757	270	415	4986
Pv01758	38	29	349
Pv01759	0	8	53
Pv01760	40	74	395
Pv01761	108	189	1058
Pv01762	18	44	343
Pv01763	175	186	1493
Pv01764	79	119	954
Pv01765	160	235	1000
Pv01766	41	78	464
Pv01767	25	27	135
Pv01768	52	75	721
Pv01769	55	75	462
Pv01770	54	79	695
Pv01771	29	1	15
Pv01772	41	37	266
Pv01773	302	315	3139
Pv01774	9	11	141
Pv01775	33	55	291
Pv01776	68	111	971
Pv01777	64	99	327
Pv01778	93	254	1243
Pv01779	54	91	1011
Pv01780	3543	4171	163279
Pv01781	85	108	3893
Pv01782	123	149	1186
Pv01783	16	2	6
Pv01784	6096	5620	60789
Pv01785	9	14	76
Pv01786	121	169	1460
Pv01787	252	235	2697
Pv01788	10	5	82
Pv01789	105	154	792
Pv01790	2	0	10
Pv01791	4	8	207
Pv01792	0	3	15
Pv01793	14	23	105
Pv01794	5	11	98
Pv01795	10	10	54
Pv01796	24	9	91
Pv01797	4	3	102
Pv01798	2	0	12
Pv01799	29	10	170
Pv01800	135	17	1875
Pv01801	18	10	224
Pv01802	10	44	43
Pv01803	52	119	942
Pv01805	22	37	339
Pv01806	10	10	60
Pv01807	71	106	663
Pv01808	216	459	3962
Pv01809	87	101	902
Pv01810	100	150	844
Pv01811	49	39	355
Pv01812	98	159	1906
Pv01813	4	1	50
Pv01814	37	55	528
Pv01815	6	9	29
Pv01816	288	153	15622
Pv01817	35	49	1234
Pv01818	59	63	566
Pv01819	1021	1441	6297
Pv01820	276	369	2652
Pv01821	21	28	250
Pv01822	32	50	295
Pv01823	486	619	4485
Pv01824	73	70	523
Pv01825	244	388	2366
Pv01826	267	417	2575
Pv01827	123	90	731
Pv01828	367	404	2066
Pv01829	66	121	845
Pv01830	489	486	599
Pv01831	23	23	68
Pv01832	170	440	2142
Pv01833	2704	2300	15762
Pv01834	3012	2744	13119
Pv01835	94	148	1032
Pv01836	93	132	1217
Pv01837	53	40	498
Pv01838	19	29	309
Pv01839	19	22	239
Pv01840	9	8	164
Pv01841	112	66	660
Pv01842	126	118	849
Pv01843	52	93	518
Pv01844	50	57	542
Pv01845	198	213	2474
Pv01846	90	94	1397
Pv01847	30	47	350
Pv01848	53	11	415
Pv01849	92	109	552
Pv01850	177	217	856
Pv01851	36	68	505
Pv01852	13	4	1183
Pv01853	280	448	5396
Pv01854	16	46	187
Pv01855	3	4	73
Pv01856	34	33	520
Pv01857	15	26	637
Pv01858	58	68	2025
Pv01859	40	81	591
Pv01860	148	165	1729
Pv01861	94	136	1361
Pv01862	55	95	759
Pv01863	16	58	120
Pv01864	51	106	291
Pv01866	908	1397	3937
Pv01867	46	23	314
Pv01868	16	26	312
Pv01869	60	107	534
Pv01870	399	683	8252
Pv01871	9	39	260
Pv01872	236	244	1535
Pv01873	230	351	1815
Pv01874	66	68	482
Pv01875	21	13	197
Pv01876	43	31	295
Pv01877	31	66	534
Pv01878	6	8	99
Pv01879	24	13	161
Pv01880	7	30	301
Pv01881	136	143	934
Pv01882	10	18	119
Pv01883	204	267	3041
Pv01884	85	69	2584
Pv01885	140	139	1388
Pv01886	147	70	729
Pv01887	415	425	4169
Pv01888	184	130	1275
Pv01889	41	32	238
Pv01890	26	1	8
Pv01891	11	25	181
Pv01892	10	2	67
Pv01893	20	35	288
Pv01895	46	55	109
Pv01896	1	4	205
Pv01897	2072	2914	19206
Pv01898	117	187	1842
Pv01899	109	95	815
Pv01900	175	312	2503
Pv01901	287	225	2046
Pv01902	249	263	3607
Pv01903	159	169	1748
Pv01904	791	1035	7908
Pv01905	261	383	1396
Pv01906	364	78	1353
Pv01907	5	1	118
Pv01908	19	35	160
Pv01909	66	123	2642
Pv01910	4	11	73
Pv01911	19	39	934
Pv01912	3	7	49
Pv01913	28	15	318
Pv01914	227	233	2510
Pv01915	7	23	159
Pv01916	63	33	423
Pv01917	333	472	2620
Pv01918	208	263	2623
Pv01919	107	132	805
Pv01920	124	194	1419
Pv01921	40	47	316
Pv01922	429	626	5216
Pv01923	55	74	1065
Pv01924	89	94	1052
Pv01925	74	117	1395
Pv01926	27	39	195
Pv01927	8	41	37
Pv01928	93	79	3671
Pv01929	0	11	46
Pv01930	155	121	720
Pv01931	33	55	7
Pv01932	182	215	2692
Pv01933	331	409	6391
Pv01934	149	160	872
Pv01935	491	594	4531
Pv01936	630	1017	8236
Pv01937	13	22	720
Pv01938	35	50	673
Pv01939	111	272	3148
Pv01940	122	118	1115
Pv01941	37	34	597
Pv01942	18	13	191
Pv01943	176	206	1260
Pv01944	34	39	169
Pv01945	29	18	191
Pv01946	149	111	3432
Pv01947	128	169	3318
Pv01948	6	20	139
Pv01949	43	55	389
Pv01950	56	59	7293
Pv01951	12	25	471
Pv01952	20	28	857
Pv01953	30	41	500
Pv01954	37	47	841
Pv01955	13	29	222
Pv01956	70	103	672
Pv01957	49	76	318
Pv01958	3	7	62
Pv01959	3	4	46
Pv01960	119	180	1083
Pv01961	21	25	168
Pv01962	160	128	716
Pv01963	136	144	2054
Pv01964	138	142	640
Pv01965	261	548	2697
Pv01966	63	59	588
Pv01967	128	129	384
Pv01968	149	163	1332
Pv01969	511	736	6607
Pv01970	394	595	2855
Pv01971	406	515	7286
Pv01972	13	0	226
Pv01973	150	259	1757
Pv01974	48	30	364
Pv01975	1	1	18
Pv01976	5	2	78
Pv01977	39	77	593
Pv01978	12	20	36
Pv01979	182	110	595
Pv01980	263	359	2166
Pv01981	20	54	242
Pv01982	53	83	395
Pv01983	37	26	487
Pv01984	25	13	233
Pv01985	360	586	7183
Pv01986	119	114	920
Pv01987	61	35	673
Pv01988	7	2	55
Pv01989	168	285	10516
Pv01990	388	525	4461
Pv01991	72	106	849
Pv01992	82	154	993
Pv01993	213	388	1187
Pv01994	1401	1464	16330
Pv01995	98	117	602
Pv01996	488	343	2713
Pv01997	63	54	419
Pv01998	186	57	1703
Pv01999	144	122	1248
Pv02000	596	881	10372
Pv02001	351	496	8033
Pv02002	24	43	527
Pv02003	47	50	246
Pv02004	25	25	290
Pv02005	45	52	470
Pv02006	713	822	4167
Pv02007	129	207	2883
Pv02008	1	6	62
Pv02009	113	151	1070
Pv02010	130	194	1007
Pv02011	0	0	12
Pv02012	130	207	2832
Pv02013	77	121	492
Pv02014	253	426	2218
Pv02015	821	1663	10212
Pv02016	127	194	1062
Pv02017	211	423	2048
Pv02018	173	314	1494
Pv02019	36	39	211
Pv02020	1147	1586	5598
Pv02021	2623	3159	11744
Pv02022	88	100	733
Pv02023	816	1205	6230
Pv02024	195	194	1730
Pv02025	100	129	865
Pv02026	84	136	1071
Pv02027	158	256	2070
Pv02028	21	17	100
Pv02029	41	58	80
Pv02030	50	110	694
Pv02031	119	159	1568
Pv02032	84	68	642
Pv02033	9	40	329
Pv02034	72	63	1426
Pv02035	521	833	3001
Pv02036	1070	1443	4981
[truncated: 9,675 more rows]
