# Supplementary material for: Genome sequence of Plasmopara viticola and insight into the pathogenic mechanism
Source: Sci Rep. 2017 Apr 18;7:46553. doi: 10.1038/srep46553 (PMC5394536; doi:10.1038/srep46553)
Supplement: Supplementary Dataset 7 [file srep46553-s3.xls]

## Sheet: RXLR
Supplementary Table 7. Candidate RXLR/Q effectors encoded in the P. viticola genome
RXLR code	GeneID	Prediction method			Signal peptide cleavage site	SP(v3.0) HMM-score	RXLR-dEER motif	RXLR position	Length (aa)
PvRXLR3	Pv07912	hmm	regex	win	24	0.997	RLLRSGSMEQEPDEER	38	150
PvRXLR4	Pv02318		regex	win	23	1	RALRRLSTEEPFAGLVVEPADHMNGDLPDPHRHWYESDDDEK	31	88
PvRXLR5	Pv05268	hmm	regex	win	19	0.94	RYLRDGLALSAANEER	48	269
PvRXLR6	Pv05269	hmm	regex	win	20	0.96	RYLRDGLAHSAANEER	48	269
PvRXLR8	Pv02816	hmm		win	20	0.967	RFLR	48	458
PvRXLR10	Pv04951			win	21	0.992	RSLR	42	137
PvRXLR13	Pv00097		regex	win	20	0.999	RGLRNAGMKLNDERNFKEAIDKLRRAISLLHSRVFGEDR	45	334
PvRXLR15	Pv05009		regex	win	23	0.999	RLLRVNDVDDVPVYHYPPEKGKRTTFFEDR	47	137
PvRXLR16	Pv05293	hmm	regex	win	24	0.938	RYLRDGLALSATNEER	46	272
PvRXLR17	Pv02593		regex	win	17	0.698	RSLRTREKDIQDSTVAKDDAIKVEEDR	52	150
PvRXLR19	Pv01643			win	20	0.994	RALR	52	181
PvRXLR20	Pv12396			win	21	0.998	RLLR	47	96
PvRXLR22	Pv01326			win	21	0.982	RSLR	32	126
PvRXLR23	Pv01346	hmm	regex	win	18	0.725	RILRESHDPKDKLPVYAGAEER	50	520
PvRXLR26	Pv02810	hmm		win	20	0.978	RFLR	48	413
PvRXLR28	Pv08178			win	27	0.922	RSLR	49	219
PvRXLR32	Pv01350	hmm	regex	win	22	0.619	RVLRESPDPKDKLTVHASDEER	50	857
PvRXLR33	Pv02794	hmm	regex	win	22	0.699	RFLRGSREDHNDLATEER	48	469
PvRXLR34	Pv01342	hmm	regex	win	22	0.932	RILRENHNPKDKLRVYAGAEER	50	497
PvRXLR37	Pv02567	hmm	regex	win	23	0.987	RFLRQLEKKPGVNDKRDEER	57	141
PvRXLR38	Pv02421	hmm	regex	win	21	0.901	RFLRGAYEDVHREEER	49	156
PvRXLR39	Pv07255	hmm	regex	win	20	0.954	RVLRGSRDLKNKWAVHAGGEDR	49	727
PvRXLR40	Pv08190		regex	win	22	0.875	RFLRQDNATVARVSEDGERGGLLADEK	35	275
PvRXLR41	Pv02434		regex	win	19	0.879	RRLRSYETDTASARAEEGTSDIEER	41	184
PvRXLR43	Pv04653			win	21	0.999	RHLR	31	176
PvRXLR47	Pv02566	hmm	regex	win	21	0.957	RFLRQETTYEKKPGVNDVHAEER	47	140
PvRXLR53	Pv06135			win	27	0.999	RILR	46	127
PvRXLR90	Pv10425			win	25	0.99	RGLR	29	257
PvRXLR92	Pv00689		regex	win	19	0.996	RKLRAPGGDTNTLKDSGKARREKKVWKLFCRVFLQLDDEK	49	300
PvRXLR93	Pv00930	hmm	regex	win	27	0.994	RRLRTLNGADEER	49	203
PvRXLR94	Pv00976			win	26	0.699	RQLR	35	100
PvRXLR95	Pv01347	hmm			22	0.919	RVLQESRDSKDKSTVHAGAEER	50	518
PvRXLR96	Pv01348	hmm	regex	win	22	0.91	RVLRERPDLKDKLAVYASDEER	50	623
PvRXLR97	Pv01353	hmm	regex	win	22	0.827	RILRDSPDLKDKLTVYASDEER	50	723
PvRXLR98	Pv10159	hmm	regex	win	22	0.911	RILRESPDPKDRLPVYASDEER	50	725
PvRXLR99	Pv01438		regex	win	21	0.501	RNLRSNEASKSTLIGEDGTGEER	51	279
PvRXLR100	Pv02517			win	20	0.956	RLLR	27	169
PvRXLR101	Pv02785	hmm	regex	win	22	0.924	RYLRGSQHVHDSNEER	48	467
PvRXLR102	Pv10492	hmm	regex	win	22	0.73	RFLRESRGVHGNVANEER	48	478
PvRXLR103	Pv02791	hmm	regex	win	25	0.976	RFLRGSRDVHDNVANEER	48	485
PvRXLR104	Pv10496	hmm	regex	win	23	0.983	RFLRGSRDVHNNVANEER	48	485
PvRXLR105	Pv02790	hmm	regex	win	22	0.978	RFLRESRDVHGNVANEER	48	485
PvRXLR106	Pv02793	hmm			22	0.813	RFLQGNRGDHNDLAHEER	48	518
PvRXLR107	Pv02792	hmm	regex	win	22	0.911	RYLRGSQHVLDSNEER	48	523
PvRXLR108	Pv02808	hmm		win	20	0.986	RFLR	48	452
PvRXLR109	Pv02799	hmm	regex	win	22	0.826	RFLRGNRNDHDDLANEER	48	521
PvRXLR110	Pv02800	hmm	regex	win	22	0.759	RFLRGIRNDHYDLANEER	48	538
PvRXLR111	Pv10497	hmm	regex	win	22	0.846	RFLRGSRDDHNDLATEER	48	292
PvRXLR112	Pv10498	hmm	regex	win	22	0.65	RSLRGSRDGRNDLANEER	48	485
PvRXLR113	Pv02944			win	26	0.676	RRLR	39	413
PvRXLR114	Pv02974	hmm		win	22	0.977	RNLR	46	531
PvRXLR115	Pv10532	hmm	regex	win	22	0.988	RILRERREPKDNLLSAGDEER	50	452
PvRXLR116	Pv15525		regex		22	1	RALRPLDRVEHQLNAEER	66	216
PvRXLR117	Pv03454	hmm	regex	win	22	0.978	RYLRGGHDVHDDSANEER	48	440
PvRXLR118	Pv03455	hmm	regex	win	22	0.921	RSLRGSRDVSNDVAIEER	48	383
PvRXLR119	Pv10638	hmm			22	0.968	QSLRGSRDASDDLAHEDR	48	395
PvRXLR120	Pv03456	hmm			22	0.986	QSLRGSRDVSDDLAHEER	48	277
PvRXLR121	Pv10640	hmm		win	22	0.801	RSLR	48	353
PvRXLR122	Pv03457	hmm	regex	win	22	0.902	RFLRGSRNVPGDLAHEER	48	353
PvRXLR123	Pv10673	hmm	regex	win	22	0.976	RFLRKSRNPKDNLMLSEANEER	49	97
PvRXLR124	Pv03563			win	19	0.698	RLLR	49	266
PvRXLR125	Pv16302	hmm			21	0.67	RSLQGGSVPAPAHVRRDESAASTSWDRNEER	63	132
PvRXLR126	Pv04897	hmm			21	0.999	RMLQTKAVNGLEEER	50	194
PvRXLR127	Pv11023			win	24	0.98	RQLR	35	97
PvRXLR128	Pv05270	hmm	regex	win	19	0.802	RYLRDGLAHSATNEER	48	267
PvRXLR129	Pv05276			win	22	0.51	RYLR	51	534
PvRXLR130	Pv05506			win	17	0.727	RLLR	52	254
PvRXLR131	Pv05707	hmm			21	0.998	RDLDGSTTSMSVNVDDEER	39	159
PvRXLR132	Pv05708	hmm			28	1	RGLKGSTTSMSVNVEDEER	39	159
PvRXLR133	Pv16514			win	22	0.935	RQLR	27	457
PvRXLR134	Pv11378	hmm			21	0.971	RVLQVSHYPKDDLMLLAGNEER	51	509
PvRXLR135	Pv11420	hmm			21	1	RGLQEEAGEDEER	33	164
PvRXLR136	Pv07140		regex		37	0.552	RSLRSHAIDGRKLQEER	54	478
PvRXLR137	Pv07544	hmm	regex	win	22	0.868	RVLRVSRKSRDDDFTLSAGNEER	50	730
PvRXLR138	Pv07545	hmm			22	0.945	QVLQASRNLKDDFMFSAGDEER	50	721
PvRXLR139	Pv07546	hmm			27	0.919	RVLQGSRKVKDDLTVSAGDEER	55	719
PvRXLR140	Pv07547	hmm	regex	win	22	0.894	RLLRASRDLKNDSMLSAGDEER	50	597
PvRXLR141	Pv07548	hmm		win	22	0.993	RLLR	50	528
PvRXLR142	Pv07549	hmm			22	0.962	QNLQESRDPKDDLKLSAGNEER	50	561
PvRXLR143	Pv11732	hmm			28	0.938	RILQADDPEHIPTEER	49	83
PvRXLR144	Pv07853		regex	win	24	0.999	RKLRAFGGDTNTLKDSGKARREEKVWKLFCSVFLQLDDK	49	274
PvRXLR145	Pv11830	hmm			24	0.537	RFLQGSHESHDYFAVSATDEER	46	362
PvRXLR146	Pv08189		regex	win	26	0.856	RFLRQDGATVTRGGKGEER	32	266
PvRXLR147	Pv11884	hmm			24	0.806	RFLQGSHEPHDKFAVSAANEER	46	218
PvRXLR148	Pv08215	hmm	regex	win	18	0.634	RFLRESRDVHDDLANEER	48	462
PvRXLR149	Pv08414	hmm			22	0.99	RTLQADDPERILAEER	43	271
PvRXLR150	Pv08415	hmm			23	0.986	RTLQADDRERILAEER	49	277
PvRXLR151	Pv08416	hmm			28	0.97	RLLQVDGPKRILAEER	49	279
PvRXLR152	Pv08417	hmm			23	0.986	RTLQADDSERTLAEER	47	280
PvRXLR153	Pv08423	hmm			28	0.981	RTLQADDSKRISAEER	48	276
PvRXLR154	Pv08532	hmm			28	0.98	RILQADDPEHIRTEER	49	262
PvRXLR155	Pv08641	hmm			28	0.969	RILQADDLEHILTEER	49	261
PvRXLR156	Pv08793	hmm	regex	win	21	0.927	RFLRASRDVPNDLANEER	48	557
PvRXLR157	Pv08961	hmm			22	0.547	RILQVSRKPKDDYSTLSADNEER	50	718
PvRXLR158	Pv08962	hmm			22	0.999	RALQASRNPKDDLMFSAGDEER	50	106
PvRXLR159	Pv12274	hmm	regex	win	22	0.997	RVLRGSRDLKDKLAVYANDEER	47	109
PvRXLR160	Pv09528		regex		17	0.548	RLLRARQTLRTLRFVAEMKIHLRENVRRNNEQLMLNVEEK	77	226
PvRXLR161	Pv15350			win	28	0.706	RVLR	48	143
PvRXLR162	Pv14390	hmm			28	0.973	RILQADDPEHIPTEER	49	103
PvRXLR163	Pv02818	hmm		win	20	0.993	RFLR	48	451
