# Supplementary material for: Genome sequence of Plasmopara viticola and insight into the pathogenic mechanism
Source: Sci Rep. 2017 Apr 18;7:46553. doi: 10.1038/srep46553 (PMC5394536; doi:10.1038/srep46553)
Supplement: Supplementary Dataset 9 [file srep46553-s4.xls]

## Sheet: Sheet2
Supplementary Table 9. Candidate CRN effectors encoded in the P. viticola genome
Gene name	GeneID	Method	Protein length (aa)	SignalP3.0-HMM score	Phobius signal peptide prediction	CRN-like motif	Domain structure	Best BLASTP match in NCBI NR database
PvCRN1	Pv01300	HMM,Blastp	161	0.198	Y	LQLFLVK	LFLAK_domain+newDWL	Crinkler (CRN) family protein [Phytophthora infestans T30-4]
PvCRN2	Pv01822	HMM,Blastp	737	0	N	LQLFLAR	LFLAK+newDWL+DX8	Crinkler (CRN) family protein [Phytophthora infestans T30-4]
PvCRN3	Pv03690	HMM,Blastp	263	0	N	LTLYLAK	LFLAK+newDWL+DFA	hypothetical protein, variant 2 [Phytophthora parasitica P197]
PvCRN4	Pv03865	HMM,Blastp	317	0.108	Y	LQLFLTK	LFLAK+newDWL+DDB+DDC+DFA	hypothetical protein PHYSODRAFT_338002 [Phytophthora sojae]
PvCRN5	Pv10756	HMM,Blastp	408	0.99	Y	LQLYLAK	LFLAK+newDWL+DDC+DFA	hypothetical protein PHYSODRAFT_284859 [Phytophthora sojae]
PvCRN6	Pv03907	HMM,Blastp	173	0.715	Y	..	LFLAK+newDWL+DXZ	Crinkler (CRN) family protein [Phytophthora infestans T30-4]
PvCRN7	Pv10921	HMM,Blastp	230	0.915	Y	LELFLAK	LFLAK+newDWL+DXX	Crinkler (CRN) family protein [Phytophthora infestans T30-4]
PvCRN8	Pv11017	HMM,Blastp	518	0.956	Y	LKLYLAR	LFLAK+newDWL+DXZ	Crinkler (CRN) family protein [Phytophthora infestans T30-4]
PvCRN9	Pv11075	HMM,Blastp	179	0.438	Y	LRLFLAR	LFLAK_domain+newDWL	Crinkler (CRN) family protein [Phytophthora infestans T30-4]
PvCRN10	Pv05455	HMM,Blastp	354	0.915	Y	LKLYLAR	LFLAK+newDWL+DXZ	Crinkler (CRN) family protein [Phytophthora infestans T30-4]
PvCRN11	Pv11240	HMM,Blastp	314	0.482	N	VILFFAR	LFLAK+newDWL+DX16	CRN-like CRN9 [Phytophthora infestans]
PvCRN12	Pv07113	HMM,Blastp	430	0	N	LTLYVA	LFLAK+newDWL+DXZ	CRN-like CRN3 [Phytophthora infestans]
PvCRN13	Pv07675	HMM,Blastp	483	0	N	LTLYVAR	LFLAK_domain+newD3	hypothetical protein L917_07341, partial [Phytophthora parasitica]
PvCRN14	Pv08422	HMM,Blastp	312	0.096	N	LQLFLAK	LFLAK_domain+newDWL	hypothetical protein PPTG_09811 [Phytophthora parasitica INRA-310]
PvCRN15	Pv08475	HMM,Blastp	408	0.99	Y	LQLYLAK	LFLAK+newDWL+DDC+DFA	hypothetical protein PHYSODRAFT_284859 [Phytophthora sojae]
PvCRN16	Pv08510	HMM,Blastp	261	0.919	Y	LKLSLAK	LFLAK+newDWL+DXX	Crinkler (CRN) family protein [Phytophthora infestans T30-4]
PvCRN17	Pv09040	HMM,Blastp	179	0.243	Y	LQLFLTK	LFLAK+newDWL+DFA	hypothetical protein PHYSODRAFT_287306
PvCRN18	Pv12544	HMM,Blastp	157	0.901	Y	LQLILAK	LFLAK_domain+newDWL	crinkler (CRN) family protein [Phytophthora infestans T30-4]
PvCRN19	Pv14512	HMM	147	0.36	Y	LQLFLER	LFLAK_domain+newDWL	Crinkler (CRN) family protein [Phytophthora infestans T30-4]
PvCRN20	Pv01313	HMM	202	0.014	N	..	LFLAK_domain+newDWL
PvCRN21	Pv01483	HMM	691	0	N	LRVYLAK	LFLAK+newDWL+DG+DXX	crinkler (CRN) family protein, putative infestans T30-4]
PvCRN22	Pv02028	HMM	110	0	N	LTLYLAR	LFLAK_domain+newDWL	crinkler (CRN) family protein, putative [Phytophthora infestans T30-4]
PvCRN23	Pv10431	HMM	332	0	N	LQLSLAK	LFLAK+newDWL+DXX	hypothetical protein L916_09952, partial [Phytophthora parasitica]
PvCRN24	Pv03114	HMM	670	0.983	Y	LQLYLAK	LFLAK+newDWL+DC	Crinkler (CRN) family protein [Phytophthora infestans T30-4]
PvCRN25	Pv03336	HMM	421	0	N	LELFLAR	LFLAK+newDWL+DXX	Crinkler (CRN) family protein [Phytophthora infestans T30-4]
PvCRN26	Pv10612	HMM	119	0.002	N	LFLAR	LFLAK_domain+newDWL	hypothetical protein L917_09802, partial [Phytophthora parasitica]
PvCRN27	Pv10715	HMM	188	0	N	LYLAR	LFLAK+newDWL+DFA	hypothetical protein, variant 2 [Phytophthora parasitica]
PvCRN28	Pv03724	HMM	262	0	N	LYLAR	LFLAK+newDWL+DFA	hypothetical protein, variant 2 [Phytophthora parasitica]
PvCRN29	Pv10717	HMM	108	0.505	Y	LQLFLAK	LFLAK_domain+newDWL	hypothetical protein F443_02328, partial [Phytophthora parasitica P1569]
PvCRN30	Pv03992	HMM	189	0	N	LVLYLAK	LFLAK_domain+newDWL	unnamed protein product [Albugo candida]
PvCRN31	Pv10797	HMM	180	0.01	N	LALFLAK	LFLAK_domain+newDWL	hypothetical protein PHYSODRAFT_287251 [Phytophthora sojae]
PvCRN32	Pv03998	HMM	564	0	N	LQLFLAK	LFLAK+newDWL+DO	hypothetical protein PPTG_17304 [Phytophthora parasitica INRA-310]
PvCRN33	Pv10819	HMM	287	0.265	N	LQLFLTK	LFLAK+newDWL+DFC	hypothetical protein F444_02314 [Phytophthora parasitica P197
PvCRN34	Pv04673	HMM	304	0	N	LYLAH	LFLAK_domain+newDWL	crinkler (CRN) family protein, putative [Phytophthora infestans T30-4]
PvCRN35	Pv04892	HMM	314	0	N	LYLAH	LFLAK_domain+newDWL	crinkler (CRN) family protein, putative [Phytophthora infestans T30-4]
PvCRN36	Pv11021	HMM	442	0.757	Y	LQLFLAR	LFLAK+newDWL+DXX	hypothetical protein F442_10100 [Phytophthora parasitica P10297]
PvCRN37	Pv11031	HMM	603	0	N	LQLFLAK	LFLAK+newDWL+DG+DXX	hypothetical protein L916_09952, partial [Phytophthora parasitica]
PvCRN38	Pv04977	HMM	139	0.001	N	LTLYLAY	LFLAK_domain+newDWL	hypothetical protein F442_13478, partial [Phytophthora parasitica P10297]
PvCRN39	Pv05041	HMM	447	0.008	N	LVTLYLAR	LFLAK_domain+DXX	hypothetical protein F444_02147, partial [Phytophthora parasitica P1976]
PvCRN40	Pv11089	HMM	502	0.004	N	..	LFLAK_domain+DXX	hypothetical protein PPTG_09194 [Phytophthora parasitica INRA-310]
PvCRN41	Pv11241	HMM	314	0.964	Y	LQLYLAK	LFLAK+newDWL+DX11	Crinkler (CRN) family protein [Phytophthora infestans T30-4]
PvCRN42	Pv06072	HMM	292	0.001	N	..	LFLAK_domain	CRN domain-containing protein-containing protein [Phytophthora infestans T30-4]
PvCRN43	Pv11321	HMM	144	0.472	Y	LQVFLAQ	LFLAK+newDWL+DXZ	Crinkler (CRN) family protein [Phytophthora infestans T30-4]
PvCRN44	Pv06247	HMM	552	0.687	N	LQLFLAK	LFLAK+newDWL+DG,DXX	hypothetical protein L914_09926, partial [Phytophthora parasitica]]
PvCRN45	Pv06548	HMM	135	0.384	Y	LQLYLAK	LFLAK_domain	crn2-like protein [Phytophthora sojae]
PvCRN46	Pv06936	HMM	192	0.005	N	LTLYLAK	LFLAK_domain+newDWL	hypothetical protein F443_19887 [Phytophthora parasitica P1569]
PvCRN47	Pv11522	HMM	191	0.514	N	LTLYLAK	LFLAK_domain+newDWL	crinkler (CRN) family protein, putative [Phytophthora infestans T30-4]
PvCRN48	Pv11526	HMM	238	0.211	N	LALYLAK	LFLAK_domain+DXX	Crinkler (CRN) family protein [Phytophthora infestans T30-4]
PvCRN49	Pv13861	HMM	127	0	N	LQLFLAR	LFLAK_domain	hypothetical protein F442_03140 [Phytophthora parasitica P10297]
PvCRN50	Pv11755	HMM	937	0.932	Y	VQLYLAMK	LFLAK+newDWL+DBH,DCC	hypothetical protein H257_11460 [Aphanomyces astaci]
PvCRN51	Pv08046	HMM	230	0.002	N	VTLYLAR	LFLAK+newDWL+DBE	crinkler (CRN) family protein, putative [Phytophthora infestans T30-4]
PvCRN52	Pv08247	HMM	564	0	N	LQLFLAK	LFLAK+newDWL+DO	hypothetical protein PPTG_17304 [Phytophthora parasitica INRA-310]
PvCRN53	Pv08273	HMM	118	0.983	Y	LQLSLAK	LFLAK_domain	Crinkler (CRN) family protein [Phytophthora infestans T30-4]
PvCRN54	Pv11905	HMM	160	0.607	Y	LQLSLER	LFLAK+newDWL+newD7	serine/threonine protein kinase [Phytophthora parasitica]
PvCRN55	Pv08534	HMM	271	0.004	N	LTLYVAR	LFLAK_domain+newDWL	hypothetical protein L917_07341, partial [Phytophthora parasitica]
PvCRN56	Pv08697	HMM	126	0	N	LTLYLAK	LFLAK_domain	crinkler (CRN) family protein, putative [Phytophthora infestans T30-4]
PvCRN57	Pv12017	HMM	101	0.01	N	LELFLAR	LFLAK_domain+newDWL	hypothetical protein L917_09802, partial [Phytophthora parasitica]
PvCRN58	Pv08823	HMM	220	0	N	LQLFLAK	LFLAK+newDWL+DN18	Crinkler (CRN) family protein [Phytophthora infestans T30-4]]
PvCRN59	Pv12157	HMM	108	0	N	LALYLIK	LFLAK_domain	hypothetical protein PHYSODRAFT_321246 [Phytophthora sojae]
PvCRN60	Pv12229	HMM	208	0.517	Y	..	LFLAK+newDWL+DN6	Crinkler (CRN) family protein [Phytophthora infestans T30-4]
PvCRN61	Pv09083	HMM	159	0	N	LRLFLAK	LFLAK_domain+DXZ	Crinkler (CRN) family protein [Phytophthora infestans T30-4]
PvCRN62	Pv12339	HMM	158	0.005	N	LVLYLAK	LFLAK_domain+newDWL	crinkler (CRN) family protein, putative [Phytophthora infestans T30-4]
PvCRN63	Pv09191	HMM	158	0	N	LDAYLAK	LFLAK_domain+newDWL	Crinkler (CRN) family protein [Phytophthora infestans T30-4]
PvCRN64	Pv12481	HMM	116	0.777	Y	LQLFLAK	LFLAK_domain+newDWL	hypothetical protein PHYSODRAFT_292763 [Phytophthora sojae]
PvCRN65	Pv09267	HMM	135	0.109	Y	..	LFLAK+newDWL+DXW	crn2-like protein [Phytophthora sojae]
PvCRN66	Pv12621	HMM	158	0.066	N	LQKAIAD	LFLAK_domain+ewDWL	crinkler (CRN) family protein, putative [Phytophthora infestans T30-4]
PvCRN67	Pv12502	HMM	206	0.002	N	ATLKLY	LFLAK_domain+newDWL	crinkler (CRN) family protein, putative [Phytophthora infestans T30-4]
PvCRN68	Pv10295	Blastp	315	0	N		DX8	Crinkler (CRN) family protein [Phytophthora infestans T30-4]; by NR
PvCRN69	Pv02173	Blastp	405	0.031	N		DXZ	CRN63 protein [Phytophthora sojae]; by NR
PvCRN70	Pv02752	Blastp	435	0.146	N		newDWL	CRN-like CRN15 [Phytophthora infestans]; by NR
PvCRN71	Pv03897	Blastp	339	0.004	N		DN17	CRN-like CRN5 [Phytophthora infestans]; by NR
PvCRN72	Pv10979	Blastp	160	0	N		DBE	Crinkler (CRN) family protein [Phytophthora infestans T30-4]; by NR
PvCRN73	Pv11002	Blastp	250	0	N		DXX	crinkler (CRN) family protein [Phytophthora infestans T30-4]; by NR
PvCRN74	Pv11039	Blastp	289	0.002	N		DDC	Crinkler (CRN) family protein [Phytophthora infestans T30-4]; by NR
PvCRN75	Pv11179	Blastp	127	0.002	N		DXZ	CRN63 protein [Phytophthora sojae]; by NR
PvCRN76	Pv05961	Blastp	174	0	N		DN17	hypothetical protein O9G_001773, partial [Rozella allomycis CSF55]; by NR
PvCRN77	Pv06988	Blastp	500	0.027	N		DXZ	Crinkler (CRN) family protein [Phytophthora infestans T30-4]; by NR
PvCRN78	Pv07607	Blastp	142	0.356	N		DXZ	CRN-like CRN11 [Phytophthora infestans]; by NR
PvCRN79	Pv07673	Blastp	217	0.002	N		DBE	Crinkler (CRN) family protein [Phytophthora infestans T30-4]; by NR
PvCRN80	Pv00276	Blastp	105	0.054	N	LQLFLAE	LFLAK	CRN-like CRN5 [Phytophthora infestans]; by NR
PvCRN81	Pv11947	Blastp	258	0	N		DXZ	Crinkler (CRN) family protein [Phytophthora infestans T30-4]; by NR
PvCRN82	Pv11971	Blastp	139	0	N		newDXV	Crinkler (CRN) family protein [Phytophthora infestans T30-4]; by NR
PvCRN83	Pv08533	Blastp	121	0.16	N		DFC	hypothetical protein PPTG_10698 [Phytophthora parasitica INRA-310]; by NR
PvCRN84	Pv12009	Blastp	221	0.001	N		DBE	Crinkler (CRN) family protein [Phytophthora infestans T30-4]; by NR
PvCRN85	Pv12141	Blastp	128	0	N		DN17	CRN-like CRN5 [Phytophthora infestans]; by NR
PvCRN86	Pv12368	Blastp	309	0	N		DX8	Crinkler (CRN) family protein [Phytophthora infestans T30-4]; by NR
PvCRN87	Pv09507	Blastp	377	0.233	N		newDWL	Crinkler (CRN) family protein [Phytophthora infestans T30-4]; by NR
PvCRN88	Pv12936	Blastp	237	0.189	N		DXZ	crinkler (CRN) family protein [Phytophthora infestans T30-4]; by NR
PvCRN89	Pv09669	Blastp	198	0.001	N		DX8	Crinkler (CRN) family protein [Phytophthora infestans T30-4]; by NR
PvCRN90	Pv06306	Blastp	877	0	N	VQLFVAK	LFLAK_domain	hypothetical protein L917_21151 [Phytophthora parasitica]
