# Supplementary material for: Genome sequence of Plasmopara viticola and insight into the pathogenic mechanism
Source: Sci Rep. 2017 Apr 18;7:46553. doi: 10.1038/srep46553 (PMC5394536; doi:10.1038/srep46553)
Supplement: Supplementary Dataset 10 [file srep46553-s5.xls]

## Sheet: Sheet1
Supplementary Table 10. Predicted pathogencity genes within the P. viticola secretome annotated with PHI-base
Gene ID	PHI Accession	Gene Name	Protein Accession	Species	Phenotype	E-value
Pv01191	PHI:463	HSP90	AAA02743	Saccharomyces_cerevisiae	Increased_virulence_(Hypervirulence)	0
Pv00097	PHI:4203	D0NCC1	SFI4	Phytophthora_infestans	mixed_outcome	0
Pv03092	PHI:2343	Pcipg2	Q0ZJ79	Phytophthora_capsici	Reduced_virulence	1.95e-131
Pv13604	PHI:2117	SPM1	P58371	Magnaporthe_oryzae	Reduced_virulence	1.5e-114
Pv13605	PHI:2117	SPM1	P58371	Magnaporthe_oryzae	Reduced_virulence	1.5e-114
Pv14313	PHI:106	CAT1	AAC39448	Candida_albicans	Reduced_virulence	1.29e-112
Pv16422	PHI:2754	T3SS	C5A9K2	Burkholderia_glumae	Effector_(plant_avirulence_determinant)	2.58e-112
Pv09492	PHI:4854	G3C9T3	HaRxLL441	Hyaloperonospora_arabidopsidis	mixed_outcome	2.1e-105
Pv13480	PHI:4926	I3VB56	Rs-CRT	Radopholus_similis	reduced_virulence	7.42e-103
Pv07810	PHI:697	ugt51E1	AAM81358	Leptosphaeria_maculans	Unaffected_pathogenicity	4.68e-96
Pv13802	PHI:697	ugt51E1	AAM81358	Leptosphaeria_maculans	Unaffected_pathogenicity	6.45e-87
Pv11442	PHI:653	GIP2	AAL11721	Phytophthora_sojae	Effector_(plant_avirulence_determinant)	3.39e-85
Pv15805	PHI:3144	cagPAI	E2CYQ1	Helicobacter_pylori	reduced_virulence	1.63e-84
Pv06683	PHI:653	GIP2	AAL11721	Phytophthora_sojae	Effector_(plant_avirulence_determinant)	3.58e-82
Pv06214	PHI:1028	bcpme1	CAC29255	Botrytis_cinerea	Reduced_virulence	9.17e-82
Pv06213	PHI:1028	bcpme1	CAC29255	Botrytis_cinerea	Reduced_virulence	1.94e-81
Pv02495	PHI:653	GIP2	AAL11721	Phytophthora_sojae	Effector_(plant_avirulence_determinant)	2.14e-81
Pv00441	PHI:39	GP42	AAS60096	Phytophthora_sojae	Unaffected_pathogenicity	1.24e-76
Pv10328	PHI:666	NPP1	AAK19753	Hyaloperonospora_parasitica	Effector_(plant_avirulence_determinant)	1.02e-75
Pv02494	PHI:653	GIP2	AAL11721	Phytophthora_sojae	Effector_(plant_avirulence_determinant)	1.38e-75
Pv06489	PHI:653	GIP2	AAL11721	Phytophthora_sojae	Effector_(plant_avirulence_determinant)	1.3e-74
Pv01702	PHI:901	um01886		Ustilago_maydis	Unaffected_pathogenicity	9.42e-74
Pv07475	PHI:566	cel2	AAK19621	Cochliobolus_carbonum	Unaffected_pathogenicity	4e-72
Pv13774	PHI:440	PMR1	CAB87245	Candida_albicans	Reduced_virulence	1.9e-71
Pv06682	PHI:653	GIP2	AAL11721	Phytophthora_sojae	Effector_(plant_avirulence_determinant)	6.98e-68
Pv08395	PHI:213	CPA1	AAF69795	Cryptococcus_neoformans	Reduced_virulence	1.19e-66
Pv04689	PHI:901	um01886		Ustilago_maydis	Unaffected_pathogenicity	1.12e-62
Pv01384	PHI:653	GIP2	AAL11721	Phytophthora_sojae	Effector_(plant_avirulence_determinant)	1.35e-61
Pv09829	PHI:2975	ipx10	Q9JP38	Pseudomonas_syringae_pv._tomato	Effector_(plant_avirulence_determinant)	7.88e-61
Pv03329	PHI:653	GIP2	AAL11721	Phytophthora_sojae	Effector_(plant_avirulence_determinant)	3.34e-60
Pv06013	PHI:2058	LHS1	MGG_06648.5	Magnaporthe_oryzae	Reduced_virulence	5.26e-59
Pv08230	PHI:39	GP42	AAS60096	Phytophthora_sojae	Unaffected_pathogenicity	1.3e-58
Pv03485	PHI:1029	bcpme2	CAD21438	Botrytis_cinerea	Unaffected_pathogenicity	4.76e-56
Pv07697	PHI:1029	bcpme2	CAD21438	Botrytis_cinerea	Unaffected_pathogenicity	7.07e-56
Pv06217	PHI:1028	bcpme1	CAC29255	Botrytis_cinerea	Reduced_virulence	3e-55
Pv08492	PHI:666	NPP1	AAK19753	Hyaloperonospora_parasitica	Effector_(plant_avirulence_determinant)	7.28e-54
Pv13725	PHI:213	CPA1	AAF69795	Cryptococcus_neoformans	Reduced_virulence	2.59e-52
Pv11413	PHI:653	GIP2	AAL11721	Phytophthora_sojae	Effector_(plant_avirulence_determinant)	6.12e-52
Pv06481	PHI:4914	F9X691	ZtCBR1	Zymoseptoria_triticii	reduced_virulence	6.59e-52
Pv08493	PHI:666	NPP1	AAK19753	Hyaloperonospora_parasitica	Effector_(plant_avirulence_determinant)	2.4e-51
Pv03328	PHI:652	GIP1	AAL11720	Phytophthora_sojae	Effector_(plant_avirulence_determinant)	2.79e-51
Pv11710	PHI:2920	FET3-1	E3QRA4	Colletotrichum_graminicola	Reduced_virulence	4.18e-51
Pv15390	PHI:2412	lipA	B9VSG8	Xanthomonas_campestris	Reduced_virulence	2.47e-49
Pv03933	PHI:666	NPP1	AAK19753	Hyaloperonospora_parasitica	Effector_(plant_avirulence_determinant)	5.71e-49
Pv03228	PHI:1566	GzOB006	I1RC95	Gibberella_zeae	Lethal	1.1e-48
Pv08339	PHI:666	NPP1	AAK19753	Hyaloperonospora_parasitica	Effector_(plant_avirulence_determinant)	4.24e-48
Pv13001	PHI:653	GIP2	AAL11721	Phytophthora_sojae	Effector_(plant_avirulence_determinant)	1.76e-46
Pv08862	PHI:653	GIP2	AAL11721	Phytophthora_sojae	Effector_(plant_avirulence_determinant)	5.33e-46
Pv14679	PHI:2027	TGL1-1	G4NJL1	Magnaporthe_oryzae	Unaffected_pathogenicity	7.68e-46
Pv05177	PHI:653	GIP2	AAL11721	Phytophthora_sojae	Effector_(plant_avirulence_determinant)	7.73e-46
Pv13002	PHI:652	GIP1	AAL11720	Phytophthora_sojae	Effector_(plant_avirulence_determinant)	1.51e-45
Pv16849	PHI:2732	_metQ	Q97T11	Streptococcus_Pneumoniae	Mixed_outcome	4.63e-45
Pv04690	PHI:2027	TGL1-1	G4NJL1	Magnaporthe_oryzae	Unaffected_pathogenicity	1.65e-43
Pv04095	PHI:3351	mbtE	I6Y0L1	Mycobacterium_tuberculosis	reduced_virulence	3.28e-42
Pv03960	PHI:3243	lsfA	Q02QT9	Pseudomonas_aeruginosa	reduced_virulence	1.27e-41
Pv00271	PHI:3271	ARSEF_2860	J4UI12	Beauveria_bassiana	mixed_outcome	6.87e-40
Pv05182	PHI:652	GIP1	AAL11720	Phytophthora_sojae	Effector_(plant_avirulence_determinant)	1.05e-39
Pv04213	PHI:2357	CYP52X1	E2EAF6	Beauveria_bassiana	Reduced_virulence	3.15e-39
Pv05276	PHI:2357	CYP52X1	E2EAF6	Beauveria_bassiana	Reduced_virulence	1.38e-38
Pv11337	PHI:552	BcLCC2	AAK77953	Botrytis_cinerea	Unaffected_pathogenicity	2.37e-36
Pv01127	PHI:4757	G3C9L1	HaRxL24	Hyaloperonospora_arabidopsidis	effector_(plant_avirulence_determinant)	4.3e-36
Pv06649	PHI:653	GIP2	AAL11721	Phytophthora_sojae	Effector_(plant_avirulence_determinant)	8.57e-36
Pv13558	PHI:3005	ClpP	P63786	Staphylococcus_aureus	Reduced_virulence	8.64e-36
Pv03603	PHI:4988	M2TW52	Ppt1_	Cochliobolus_heterostrophus	reduced_virulence	9.25e-36
Pv11998	PHI:652	GIP1	AAL11720	Phytophthora_sojae	Effector_(plant_avirulence_determinant)	1.87e-35
Pv05181	PHI:653	GIP2	AAL11721	Phytophthora_sojae	Effector_(plant_avirulence_determinant)	1.99e-34
Pv06208	PHI:434	GEL2	EAL88984	Aspergillus_fumigatus	Reduced_virulence	6.54e-34
Pv00907	PHI:386	TSA1	AAP68994	Cryptococcus_neoformans	Reduced_virulence	9.05e-34
Pv05598	PHI:191	TOM1	AAB08446	Septoria_lycopersici	Unaffected_pathogenicity	9.97e-34
Pv03877	PHI:653	GIP2	AAL11721	Phytophthora_sojae	Effector_(plant_avirulence_determinant)	4.32e-33
Pv06207	PHI:434	GEL2	EAL88984	Aspergillus_fumigatus	Reduced_virulence	5.25e-33
Pv07172	PHI:748	um00446	Not_available	Ustilago_maydis	Unaffected_pathogenicity	7.86e-33
Pv00676	PHI:1458	GzAra006	Q4I7F9	Gibberella_zeae	Unaffected_pathogenicity	1.91e-32
Pv10892	PHI:61	BGL2	AAA21151	Candida_albicans	Reduced_virulence	2.61e-32
Pv08856	PHI:1244	FGSG_00792	I1RA20	Gibberella_zeae	Unaffected_pathogenicity	2.9e-32
Pv01796	PHI:4757	G3C9L1	HaRxL24	Hyaloperonospora_arabidopsidis	effector_(plant_avirulence_determinant)	2.99e-32
Pv08224	PHI:4757	G3C9L1	HaRxL24	Hyaloperonospora_arabidopsidis	effector_(plant_avirulence_determinant)	3.87e-32
Pv02406	PHI:191	TOM1	AAB08446	Septoria_lycopersici	Unaffected_pathogenicity	1.28e-31
Pv05832	PHI:33	PHR1	AAA68196	Candida_albicans	Reduced_virulence	1.04e-30
Pv03876	PHI:652	GIP1	AAL11720	Phytophthora_sojae	Effector_(plant_avirulence_determinant)	1.2e-30
Pv02263	PHI:2058	LHS1	MGG_06648.5	Magnaporthe_oryzae	Reduced_virulence	1.6e-30
Pv06170	PHI:923	um03616		Ustilago_maydis	Unaffected_pathogenicity	5.76e-30
Pv08225	PHI:4757	G3C9L1	HaRxL24	Hyaloperonospora_arabidopsidis	effector_(plant_avirulence_determinant)	8.21e-30
Pv08628	PHI:653	GIP2	AAL11721	Phytophthora_sojae	Effector_(plant_avirulence_determinant)	1.78e-29
Pv01786	PHI:3351	mbtE	I6Y0L1	Mycobacterium_tuberculosis	reduced_virulence	2.18e-29
Pv01797	PHI:4757	G3C9L1	HaRxL24	Hyaloperonospora_arabidopsidis	effector_(plant_avirulence_determinant)	2.21e-29
Pv01121	PHI:4757	G3C9L1	HaRxL24	Hyaloperonospora_arabidopsidis	effector_(plant_avirulence_determinant)	3.17e-29
Pv01787	PHI:4757	G3C9L1	HaRxL24	Hyaloperonospora_arabidopsidis	effector_(plant_avirulence_determinant)	5.42e-29
Pv01789	PHI:4757	G3C9L1	HaRxL24	Hyaloperonospora_arabidopsidis	effector_(plant_avirulence_determinant)	2.82e-28
Pv04096	PHI:4757	G3C9L1	HaRxL24	Hyaloperonospora_arabidopsidis	effector_(plant_avirulence_determinant)	2.82e-28
Pv01791	PHI:4757	G3C9L1	HaRxL24	Hyaloperonospora_arabidopsidis	effector_(plant_avirulence_determinant)	1.29e-27
Pv01800	PHI:3351	mbtE	I6Y0L1	Mycobacterium_tuberculosis	reduced_virulence	3.87e-27
Pv07797	PHI:3351	mbtE	I6Y0L1	Mycobacterium_tuberculosis	reduced_virulence	4.9e-26
Pv01119	PHI:3351	mbtE	I6Y0L1	Mycobacterium_tuberculosis	reduced_virulence	6.08e-26
Pv06229	PHI:3351	mbtE	I6Y0L1	Mycobacterium_tuberculosis	reduced_virulence	9.6e-26
Pv10120	PHI:4757	G3C9L1	HaRxL24	Hyaloperonospora_arabidopsidis	effector_(plant_avirulence_determinant)	1.18e-25
Pv06670	PHI:2654	DUR1,2	Q59VF3	Candida_albicans	Reduced_virulence	1.3e-25
Pv07889	PHI:748	um00446	Not_available	Ustilago_maydis	Unaffected_pathogenicity	1.38e-25
Pv05009	PHI:2692	Avh5	E0W547	Phytophthora_sojae	Effector_(plant_avirulence_determinant)	1.83e-25
Pv01123	PHI:4757	G3C9L1	HaRxL24	Hyaloperonospora_arabidopsidis	effector_(plant_avirulence_determinant)	8.54e-25
Pv04209	PHI:3351	mbtE	I6Y0L1	Mycobacterium_tuberculosis	reduced_virulence	1.21e-24
Pv00811	PHI:2305	BcFKBP12		Botrytis_cinerea	Mixed_outcome	1.74e-24
Pv01120	PHI:3351	mbtE	I6Y0L1	Mycobacterium_tuberculosis	reduced_virulence	2.58e-24
Pv02522	PHI:61	BGL2	AAA21151	Candida_albicans	Reduced_virulence	3.76e-24
Pv09443	PHI:2343	Pcipg2	Q0ZJ79	Phytophthora_capsici	Reduced_virulence	5.84e-24
Pv09010	PHI:3067	MoRga7	G4NGW7	Magnaporthe_oryzae	mixed_outcome	1.07e-23
Pv03262	PHI:2835	RED2	C3JXE8	Cochliobolus_heterostrophus	Reduced_virulence	1.1e-23
Pv15059	PHI:39	GP42	AAS60096	Phytophthora_sojae	Unaffected_pathogenicity	2.69e-23
Pv10881	PHI:24	Avenacinase_gene	AAB09777	Gaeumannomyces_graminis	Loss_of_pathogenicity	3.55e-23
Pv04208	PHI:3351	mbtE	I6Y0L1	Mycobacterium_tuberculosis	reduced_virulence	3.57e-23
Pv11241	PHI:656	crn1	AAN31500	Phytophthora_infestans	Effector_(plant_avirulence_determinant)	4.54e-23
Pv10775	PHI:652	GIP1	AAL11720	Phytophthora_sojae	Effector_(plant_avirulence_determinant)	5.16e-23
Pv08754	PHI:3351	mbtE	I6Y0L1	Mycobacterium_tuberculosis	reduced_virulence	8.8e-23
Pv10854	PHI:3351	mbtE	I6Y0L1	Mycobacterium_tuberculosis	reduced_virulence	9.21e-23
Pv07212	PHI:3351	mbtE	I6Y0L1	Mycobacterium_tuberculosis	reduced_virulence	1.01e-22
Pv10857	PHI:3351	mbtE	I6Y0L1	Mycobacterium_tuberculosis	reduced_virulence	1.07e-22
Pv10856	PHI:3351	mbtE	I6Y0L1	Mycobacterium_tuberculosis	reduced_virulence	2.28e-22
Pv01788	PHI:3351	mbtE	I6Y0L1	Mycobacterium_tuberculosis	reduced_virulence	3.56e-22
Pv02926	PHI:761	INF1	AAB49807	Phytophthora_infestans	Effector_(plant_avirulence_determinant)	5.72e-22
Pv04061	PHI:3351	mbtE	I6Y0L1	Mycobacterium_tuberculosis	reduced_virulence	1.37e-21
Pv01799	PHI:4757	G3C9L1	HaRxL24	Hyaloperonospora_arabidopsidis	effector_(plant_avirulence_determinant)	4.94e-21
Pv01117	PHI:4757	G3C9L1	HaRxL24	Hyaloperonospora_arabidopsidis	effector_(plant_avirulence_determinant)	5.76e-21
Pv02155	PHI:3351	mbtE	I6Y0L1	Mycobacterium_tuberculosis	reduced_virulence	6.77e-21
Pv01115	PHI:4757	G3C9L1	HaRxL24	Hyaloperonospora_arabidopsidis	effector_(plant_avirulence_determinant)	7.79e-21
Pv00101	PHI:676	STE20alpha	AAN75173	Cryptococcus_neoformans	Lethal	2.87e-20
Pv14374	PHI:653	GIP2	AAL11721	Phytophthora_sojae	Effector_(plant_avirulence_determinant)	5.24e-20
Pv01124	PHI:4757	G3C9L1	HaRxL24	Hyaloperonospora_arabidopsidis	effector_(plant_avirulence_determinant)	9.86e-20
Pv00752	PHI:3351	mbtE	I6Y0L1	Mycobacterium_tuberculosis	reduced_virulence	1.13e-19
Pv12279	PHI:653	GIP2	AAL11721	Phytophthora_sojae	Effector_(plant_avirulence_determinant)	1.15e-19
Pv10111	PHI:4757	G3C9L1	HaRxL24	Hyaloperonospora_arabidopsidis	effector_(plant_avirulence_determinant)	1.62e-19
Pv04651	PHI:2357	CYP52X1	E2EAF6	Beauveria_bassiana	Reduced_virulence	2.35e-19
Pv04063	PHI:3351	mbtE	I6Y0L1	Mycobacterium_tuberculosis	reduced_virulence	3.94e-19
Pv04053	PHI:3351	mbtE	I6Y0L1	Mycobacterium_tuberculosis	reduced_virulence	4.66e-19
Pv11505	PHI:397	LAC2	AAV64894	Cryptococcus_neoformans	Unaffected_pathogenicity	1.19e-18
Pv10035	PHI:3351	mbtE	I6Y0L1	Mycobacterium_tuberculosis	reduced_virulence	1.85e-18
Pv09064	PHI:4757	G3C9L1	HaRxL24	Hyaloperonospora_arabidopsidis	effector_(plant_avirulence_determinant)	2.9e-18
Pv02500	PHI:1526	GzHOMEL036	I1S0J3	Gibberella_zeae	Unaffected_pathogenicity	3.02e-18
Pv06133	PHI:3351	mbtE	I6Y0L1	Mycobacterium_tuberculosis	reduced_virulence	3.17e-18
Pv12038	PHI:3351	mbtE	I6Y0L1	Mycobacterium_tuberculosis	reduced_virulence	3.96e-18
Pv11619	PHI:4757	G3C9L1	HaRxL24	Hyaloperonospora_arabidopsidis	effector_(plant_avirulence_determinant)	4.69e-18
Pv08269	PHI:657	crn2	AAN31502	Phytophthora_infestans	Effector_(plant_avirulence_determinant)	8.5e-18
Pv08378	PHI:3351	mbtE	I6Y0L1	Mycobacterium_tuberculosis	reduced_virulence	8.58e-18
Pv04289	PHI:3351	mbtE	I6Y0L1	Mycobacterium_tuberculosis	reduced_virulence	1.1e-17
Pv12151	PHI:1029	bcpme2	CAD21438	Botrytis_cinerea	Unaffected_pathogenicity	1.24e-17
Pv01793	PHI:4757	G3C9L1	HaRxL24	Hyaloperonospora_arabidopsidis	effector_(plant_avirulence_determinant)	1.31e-17
Pv05290	PHI:2117	SPM1	P58371	Magnaporthe_oryzae	Reduced_virulence	3.11e-17
Pv00749	PHI:3351	mbtE	I6Y0L1	Mycobacterium_tuberculosis	reduced_virulence	5.48e-17
Pv10301	PHI:3351	mbtE	I6Y0L1	Mycobacterium_tuberculosis	reduced_virulence	5.48e-17
Pv04062	PHI:3351	mbtE	I6Y0L1	Mycobacterium_tuberculosis	reduced_virulence	5.77e-17
Pv09644	PHI:656	crn1	AAN31500	Phytophthora_infestans	Effector_(plant_avirulence_determinant)	7.98e-17
Pv12481	PHI:657	crn2	AAN31502	Phytophthora_infestans	Effector_(plant_avirulence_determinant)	8.99e-17
Pv10893	PHI:61	BGL2	AAA21151	Candida_albicans	Reduced_virulence	1.52e-16
Pv10756	PHI:657	crn2	AAN31502	Phytophthora_infestans	Effector_(plant_avirulence_determinant)	2.48e-16
Pv10042	PHI:3351	mbtE	I6Y0L1	Mycobacterium_tuberculosis	reduced_virulence	2.53e-16
Pv08273	PHI:657	crn2	AAN31502	Phytophthora_infestans	Effector_(plant_avirulence_determinant)	3.17e-16
Pv06228	PHI:3351	mbtE	I6Y0L1	Mycobacterium_tuberculosis	reduced_virulence	4.16e-16
Pv10302	PHI:3351	mbtE	I6Y0L1	Mycobacterium_tuberculosis	reduced_virulence	4.75e-16
Pv12016	PHI:3351	mbtE	I6Y0L1	Mycobacterium_tuberculosis	reduced_virulence	7.87e-16
Pv02034	PHI:407	PBC1	CAB40372	Pyrenopeziza_brassicae	Loss_of_pathogenicity	1.02e-15
Pv16887	PHI:4684	Q9HVI8	MorA	Pseudomonas_aeruginosa	increased_virulence_(Hypervirulence)	1.21e-15
Pv04522	PHI:213	CPA1	AAF69795	Cryptococcus_neoformans	Reduced_virulence	1.33e-15
Pv14944	PHI:2644	thioredoxin_1	P0AA28	Salmonella_enterica_serovar_Typhimurium	Reduced_virulence	1.38e-15
Pv04055	PHI:3351	mbtE	I6Y0L1	Mycobacterium_tuberculosis	reduced_virulence	1.51e-15
Pv05178	PHI:816	MGG_04582	EDJ95999	Magnaporthe_oryzae	Reduced_virulence	1.51e-15
Pv10259	PHI:3351	mbtE	I6Y0L1	Mycobacterium_tuberculosis	reduced_virulence	1.89e-15
Pv08475	PHI:656	crn1	AAN31500	Phytophthora_infestans	Effector_(plant_avirulence_determinant)	1.98e-15
Pv15380	PHI:397	LAC2	AAV64894	Cryptococcus_neoformans	Unaffected_pathogenicity	2.07e-15
Pv06183	PHI:981	hopI1	AAL84247	Pseudomonas_syringae	Effector_(plant_avirulence_determinant)	3.57e-15
Pv01562	PHI:2357	CYP52X1	E2EAF6	Beauveria_bassiana	Reduced_virulence	3.99e-15
Pv05238	PHI:655	EPI10	AAT00501	Phytophthora_infestans	Effector_(plant_avirulence_determinant)	4.2e-15
Pv06316	PHI:981	hopI1	AAL84247	Pseudomonas_syringae	Effector_(plant_avirulence_determinant)	5.59e-15
Pv01056	PHI:323	VFGLU1	AAO63562	Verticillium_fungicola	Reduced_virulence	8.64e-15
Pv10717	PHI:656	crn1	AAN31500	Phytophthora_infestans	Effector_(plant_avirulence_determinant)	1.33e-14
Pv05297	PHI:2802	3hnr	B2ZRQ4	Setosphaeria_turcica	Unaffected_pathogenicity	2.31e-14
Pv01057	PHI:323	VFGLU1	AAO63562	Verticillium_fungicola	Reduced_virulence	2.55e-14
Pv05808	PHI:2644	thioredoxin_1	P0AA28	Salmonella_enterica_serovar_Typhimurium	Reduced_virulence	2.99e-14
Pv07625	PHI:2553	VPS4	Q5AG40	Candida_albicans	Loss_of_pathogenicity	3.39e-14
Pv00753	PHI:3351	mbtE	I6Y0L1	Mycobacterium_tuberculosis	reduced_virulence	3.62e-14
Pv13968	PHI:656	crn1	AAN31500	Phytophthora_infestans	Effector_(plant_avirulence_determinant)	6.11e-14
Pv04676	PHI:1159	MgAtr7	A5H456	Mycosphaerella_graminicola	Chemistry_target	8.53e-14
Pv06900	PHI:2058	LHS1	MGG_06648.5	Magnaporthe_oryzae	Reduced_virulence	1.2e-13
Pv06225	PHI:3351	mbtE	I6Y0L1	Mycobacterium_tuberculosis	reduced_virulence	1.89e-13
Pv01676	PHI:3351	mbtE	I6Y0L1	Mycobacterium_tuberculosis	reduced_virulence	2.34e-13
Pv01680	PHI:3351	mbtE	I6Y0L1	Mycobacterium_tuberculosis	reduced_virulence	3.29e-13
Pv12544	PHI:656	crn1	AAN31500	Phytophthora_infestans	Effector_(plant_avirulence_determinant)	3.57e-13
Pv16802	PHI:427	TPK1	EAL04880	Candida_albicans	Unaffected_pathogenicity	3.68e-13
Pv07162	PHI:3351	mbtE	I6Y0L1	Mycobacterium_tuberculosis	reduced_virulence	4.69e-13
Pv01286	PHI:655	EPI10	AAT00501	Phytophthora_infestans	Effector_(plant_avirulence_determinant)	1.22e-12
Pv15569	PHI:5020	B1MGX0	PLC	Mycobacterium_abscessus	mixed_outcome	1.44e-12
Pv07164	PHI:3351	mbtE	I6Y0L1	Mycobacterium_tuberculosis	reduced_virulence	1.63e-12
Pv04605	PHI:2117	SPM1	P58371	Magnaporthe_oryzae	Reduced_virulence	2.15e-12
Pv02159	PHI:4889	Q5AJA4	tos1	Candida_albicans	unaffected_pathogenicity	2.92e-12
Pv08889	PHI:1167	NPC1	I1RY25	Gibberella_zeae	Reduced_virulence	3.99e-12
Pv13648	PHI:2644	thioredoxin_1	P0AA28	Salmonella_enterica_serovar_Typhimurium	Reduced_virulence	4.08e-12
Pv07423	PHI:2644	thioredoxin_1	P0AA28	Salmonella_enterica_serovar_Typhimurium	Reduced_virulence	7.51e-12
Pv08845	PHI:3351	mbtE	I6Y0L1	Mycobacterium_tuberculosis	reduced_virulence	8.67e-12
Pv14948	PHI:1577	GzOB017	I1RK79	Gibberella_zeae	Unaffected_pathogenicity	1.36e-11
Pv10841	PHI:3351	mbtE	I6Y0L1	Mycobacterium_tuberculosis	reduced_virulence	1.54e-11
Pv07877	PHI:2819	CaEss1	G1UA02	Candida_albicans	Reduced_virulence	2.63e-11
Pv04030	PHI:1414	GzC2H081	I1RZL0	Gibberella_zeae	Unaffected_pathogenicity	6.09e-11
Pv12567	PHI:2530	TUB1	Q4WKG5	Aspergillus_fumigatus	Mixed_outcome	6.32e-11
Pv05170	PHI:816	MGG_04582	EDJ95999	Magnaporthe_oryzae	Reduced_virulence	9.26e-11
Pv12336	PHI:2530	TUB1	Q4WKG5	Aspergillus_fumigatus	Mixed_outcome	1.14e-10
Pv02193	PHI:4559	Q6TKU1	T6SS2	Escherichia_coli	effector_(plant_avirulence_determinant)	1.22e-10
Pv03597	PHI:3351	mbtE	I6Y0L1	Mycobacterium_tuberculosis	reduced_virulence	1.52e-10
Pv08510	PHI:656	crn1	AAN31500	Phytophthora_infestans	Effector_(plant_avirulence_determinant)	2.19e-10
Pv04058	PHI:3351	mbtE	I6Y0L1	Mycobacterium_tuberculosis	reduced_virulence	2.71e-10
Pv15460	PHI:4955	P46359	psn	Yersinia_pestis	mixed_outcome	3.47e-10
Pv08228	PHI:654	EPI1	AAT00500	Phytophthora_infestans	Effector_(plant_avirulence_determinant)	4.24e-10
Pv04047	PHI:3351	mbtE	I6Y0L1	Mycobacterium_tuberculosis	reduced_virulence	5.13e-10
Pv12229	PHI:657	crn2	AAN31502	Phytophthora_infestans	Effector_(plant_avirulence_determinant)	6.75e-10
Pv04513	PHI:4753	B2C6F3	PsAvh163	Phytophthora_sojae	mixed_outcome	1.02e-09
Pv01675	PHI:3351	mbtE	I6Y0L1	Mycobacterium_tuberculosis	reduced_virulence	1.03e-09
Pv01473	PHI:33	PHR1	AAA68196	Candida_albicans	Reduced_virulence	1.17e-09
Pv02957	PHI:2117	SPM1	P58371	Magnaporthe_oryzae	Reduced_virulence	1.52e-09
Pv06127	PHI:2644	thioredoxin_1	P0AA28	Salmonella_enterica_serovar_Typhimurium	Reduced_virulence	1.73e-09
Pv01677	PHI:3351	mbtE	I6Y0L1	Mycobacterium_tuberculosis	reduced_virulence	2.09e-09
Pv07315	PHI:61	BGL2	AAA21151	Candida_albicans	Reduced_virulence	2.1e-09
Pv00057	PHI:339	CLPT1	CAC41973	Colletotrichum_lindemuthianum	Reduced_virulence	3.39e-09
Pv00886	PHI:3607	sidN	K7NCV2	Epichloe_festucae	increased_virulence	3.76e-09
Pv01674	PHI:3351	mbtE	I6Y0L1	Mycobacterium_tuberculosis	reduced_virulence	3.97e-09
Pv09337	PHI:1414	GzC2H081	I1RZL0	Gibberella_zeae	Unaffected_pathogenicity	4.51e-09
Pv05171	PHI:816	MGG_04582	EDJ95999	Magnaporthe_oryzae	Reduced_virulence	5.79e-09
Pv03809	PHI:3351	mbtE	I6Y0L1	Mycobacterium_tuberculosis	reduced_virulence	5.82e-09
Pv06112	PHI:2751	lpxO	E1WEX6	Salmonella_enterica_serovar_Typhimurium	Reduced_virulence	6.82e-09
Pv09959	PHI:3300	patL	A0A075TXZ8	Penicillium_expansum	unaffected_pathogenicity	7.29e-09
Pv11905	PHI:657	crn2	AAN31502	Phytophthora_infestans	Effector_(plant_avirulence_determinant)	8.25e-09
Pv06336	PHI:816	MGG_04582	EDJ95999	Magnaporthe_oryzae	Reduced_virulence	8.56e-09
Pv10117	PHI:4757	G3C9L1	HaRxL24	Hyaloperonospora_arabidopsidis	effector_(plant_avirulence_determinant)	1.02e-08
Pv01116	PHI:3351	mbtE	I6Y0L1	Mycobacterium_tuberculosis	reduced_virulence	1.18e-08
Pv10281	PHI:3351	mbtE	I6Y0L1	Mycobacterium_tuberculosis	reduced_virulence	1.3e-08
Pv14869	PHI:3353	PsPSR2	G5ADB3	Phytophthora_sojae	effector_(plant_avirulence_determinant)	2.18e-08
Pv05236	PHI:654	EPI1	AAT00500	Phytophthora_infestans	Effector_(plant_avirulence_determinant)	2.6e-08
Pv08997	PHI:61	BGL2	AAA21151	Candida_albicans	Reduced_virulence	2.89e-08
Pv07165	PHI:3351	mbtE	I6Y0L1	Mycobacterium_tuberculosis	reduced_virulence	3.43e-08
Pv05158	PHI:569	XYL3	AAC06239	Fusarium_oxysporum	Unaffected_pathogenicity	3.49e-08
Pv00750	PHI:3351	mbtE	I6Y0L1	Mycobacterium_tuberculosis	reduced_virulence	7.69e-08
Pv05154	PHI:2681	smpB	P0A2G1	Salmonella_enterica_serovar_Typhimurium	Reduced_virulence	1.5e-07
Pv11801	PHI:4757	G3C9L1	HaRxL24	Hyaloperonospora_arabidopsidis	effector_(plant_avirulence_determinant)	2.21e-07
Pv14952	PHI:1414	GzC2H081	I1RZL0	Gibberella_zeae	Unaffected_pathogenicity	2.26e-07
Pv01045	PHI:716	ZEB1	ABB90284	Fusarium_graminearum	Unaffected_pathogenicity	2.7e-07
Pv01471	PHI:233	TOXE	AAD13811	Cochliobolus_carbonum	Reduced_virulence	2.8e-07
Pv10837	PHI:3351	mbtE	I6Y0L1	Mycobacterium_tuberculosis	reduced_virulence	2.98e-07
Pv10828	PHI:3351	mbtE	I6Y0L1	Mycobacterium_tuberculosis	reduced_virulence	3.48e-07
Pv06371	PHI:1414	GzC2H081	I1RZL0	Gibberella_zeae	Unaffected_pathogenicity	5.06e-07
Pv04700	PHI:3298	VrpA	Q8PI49	Xanthomonas_citri	mixed_outcome	6.09e-07
Pv07139	PHI:3351	mbtE	I6Y0L1	Mycobacterium_tuberculosis	reduced_virulence	6.49e-07
Pv08111	PHI:716	ZEB1	ABB90284	Fusarium_graminearum	Unaffected_pathogenicity	7.38e-07
Pv11376	PHI:3351	mbtE	I6Y0L1	Mycobacterium_tuberculosis	reduced_virulence	9.49e-07
Pv02099	PHI:61	BGL2	AAA21151	Candida_albicans	Reduced_virulence	1.51e-06
Pv01794	PHI:3351	mbtE	I6Y0L1	Mycobacterium_tuberculosis	reduced_virulence	1.56e-06
Pv06401	PHI:3351	mbtE	I6Y0L1	Mycobacterium_tuberculosis	reduced_virulence	2.03e-06
Pv11369	PHI:656	crn1	AAN31500	Phytophthora_infestans	Effector_(plant_avirulence_determinant)	2.99e-06
Pv01564	PHI:2032	VTL1	G4NGA7	Magnaporthe_oryzae	Unaffected_pathogenicity	4.6e-06
Pv10759	PHI:656	crn1	AAN31500	Phytophthora_infestans	Effector_(plant_avirulence_determinant)	5.31e-06
Pv04442	PHI:2219	don1	XP_758565	Ustilago_maydis	Reduced_virulence	6.35e-06
Pv02145	PHI:428	TPK2	AAF64072	Candida_albicans	Reduced_virulence	6.65e-06
Pv01801	PHI:3351	mbtE	I6Y0L1	Mycobacterium_tuberculosis	reduced_virulence	8.96e-06
Pv03627	PHI:3351	mbtE	I6Y0L1	Mycobacterium_tuberculosis	reduced_virulence	9.03e-06
Pv03626	PHI:16	parA1	P41801	Phytophthora_parasitica	Unaffected_pathogenicity	9.29e-06
Pv08229	PHI:3351	mbtE	I6Y0L1	Mycobacterium_tuberculosis	reduced_virulence	9.73e-06
