# Supplementary material for: Genome sequence of Plasmopara viticola and insight into the pathogenic mechanism
Source: Sci Rep. 2017 Apr 18;7:46553. doi: 10.1038/srep46553 (PMC5394536; doi:10.1038/srep46553)
Supplement: Supplementary Dataset 12 [file srep46553-s6.xls]

## Sheet: 12h>0.95-1807
Supplementary Table 12. Differentially expressed genes in P. viticola isolate ‘ZJ-1-1’ during infection of V. amurensis cv. Shuanghong
GeneID	log2(FC)	prob	SP	RXLR	CRN
Pv06595	4.97728	1	N	N	N
Pv06568	5	1	N	N	N
Pv03716	5.06609	1	Y	N	N
Pv01057	5.14975	1	Y	N	N
Pv02732	5.16993	1	N	N	N
Pv06730	5.18982	1	N	N	N
Pv03800	5.20945	1	N	N	N
Pv11024	5.20945	1	N	N	N
Pv01709	5.24793	1	N	N	N
Pv06780	5.24793	1	N	N	N
Pv03876	5.26679	1	N	N	N
Pv04010	5.2854	1	N	N	N
Pv08241	5.30743	1	Y	N	N
Pv07444	5.32193	1	N	N	N
Pv07486	5.32193	1	N	N	N
Pv12279	5.35755	1	Y	N	N
Pv01340	5.49185	1	N	N	N
Pv00411	5.55459	1	N	N	N
Pv04600	5.61471	1	N	N	N
Pv06201	5.61471	1	N	N	N
Pv05079	5.67243	1	N	N	N
Pv07463	5.69116	1	N	N	N
Pv08726	5.72792	1	N	N	N
Pv05703	5.74147	1	N	N	N
Pv09103	5.75489	1	Y	N	N
Pv05960	5.78136	1	N	N	N
Pv04324	5.83289	1	N	N	N
Pv05182	5.85798	1	Y	N	N
Pv02580	5.90689	1	N	N	N
Pv00943	5.93074	1	N	N	N
Pv01691	5.93074	1	N	N	N
Pv11135	5.9542	1	N	N	N
Pv00063	5.97728	1	N	N	N
Pv00300	6.06609	1	Y	N	N
Pv04665	6.06609	1	N	N	N
Pv00072	6.10852	1	N	N	N
Pv02222	6.16993	1	N	N	N
Pv06241	6.20945	1	N	N	N
Pv05843	6.24793	1	N	N	N
Pv06095	6.24793	1	N	N	N
Pv00843	6.26679	1	N	N	N
Pv08054	6.2854	1	N	N	N
Pv01079	6.32193	1	N	N	N
Pv00557	6.39232	1	N	N	N
Pv01652	6.39232	1	N	N	N
Pv07622	6.39232	1	N	N	N
Pv04382	6.42626	1	N	N	N
Pv05709	6.42626	1	N	N	N
Pv06635	6.42626	1	N	N	N
Pv00109	6.42626	1	N	N	N
Pv03962	6.44294	1	N	N	N
Pv00215	6.45943	1	N	N	N
Pv02738	6.52356	1	N	N	N
Pv06350	6.52356	1	N	N	N
Pv06808	6.52356	1	N	N	N
Pv00079	6.52356	1	N	N	N
Pv00559	6.55459	1	N	N	N
Pv07813	6.55459	1	N	N	N
Pv06515	6.58496	1	N	N	N
Pv06843	6.58496	1	N	N	N
Pv08226	6.64386	1	N	N	N
Pv00775	6.75489	1	N	N	N
Pv03426	6.78136	1	N	N	N
Pv05404	6.78136	1	N	N	N
Pv03877	6.83289	1	N	N	N
Pv02473	6.85798	1	N	N	N
Pv00558	6.88264	1	N	N	N
Pv05890	6.88264	1	N	N	N
Pv07137	6.94251	1	N	N	N
Pv07325	6.9542	1	N	N	N
Pv06217	7.02237	1	Y	N	N
Pv02169	7.42626	1	N	N	N
Pv05295	7.42626	1	N	N	N
Pv02565	7.45943	1	N	N	N
Pv07321	7.47573	1	N	N	N
Pv11013	8.77479	1	Y	N	N
Pv03599	4.50779	0.999989	N	N	N
Pv08592	4.52356	0.999989	N	N	N
Pv01834	4.58496	0.999989	N	N	N
Pv06742	4.6865	0.999989	N	N	N
Pv07838	4.90689	0.999989	N	N	N
Pv06434	5	0.999989	N	N	N
Pv07467	5	0.999989	N	N	N
Pv10704	5.04439	0.999989	Y	N	N
Pv03512	5.04439	0.999989	N	N	N
Pv05158	5.12928	0.999989	Y	N	N
Pv02885	5.12928	0.999989	N	N	N
Pv05492	5.12928	0.999989	N	N	N
Pv04900	5.90689	0.999989	N	N	N
Pv08222	5.90689	0.999989	N	N	N
Pv00084	5.90689	0.999989	N	N	N
Pv00150	5.9542	0.999989	N	N	N
Pv02306	5.9542	0.999989	N	N	N
Pv03489	5.9542	0.999989	N	N	N
Pv03124	6	0.999989	N	N	N
Pv05181	6	0.999989	N	N	N
Pv05940	6	0.999989	N	N	N
Pv03328	6.04439	0.999989	Y	N	N
Pv02562	6.04439	0.999989	N	N	N
Pv07055	6.04439	0.999989	N	N	N
Pv01416	6.08746	0.999989	Y	N	N
Pv03767	6.08746	0.999989	N	N	N
Pv04933	6.08746	0.999989	N	N	N
Pv08908	6.08746	0.999989	N	N	N
Pv04608	6.12928	0.999989	N	N	N
Pv11113	6.12928	0.999989	N	N	N
Pv06824	6.12928	0.999989	N	N	N
Pv01413	4.05063	0.999967	N	N	N
Pv01244	4.2854	0.999967	N	N	N
Pv02323	4.2854	0.999967	N	N	N
Pv09261	4.42626	0.999967	N	N	N
Pv02963	4.43741	0.999967	N	N	N
Pv03830	5.85798	0.999967	Y	N	N
Pv09180	5.85798	0.999967	N	N	N
Pv09323	5.85798	0.999967	N	N	N
Pv00384	5.85798	0.999967	N	N	N
Pv06666	5.85798	0.999967	N	N	N
Pv06981	5.85798	0.999967	N	N	N
Pv05674	4.08746	0.999956	N	N	N
Pv02994	4.75489	0.999956	N	N	N
Pv08650	4.75489	0.999956	N	N	N
Pv01465	4.80735	0.999956	N	N	N
Pv00073	4.80735	0.999956	N	N	N
Pv00531	5.75489	0.999956	N	N	N
Pv00742	5.75489	0.999956	N	N	N
Pv04157	5.75489	0.999956	N	N	N
Pv08558	5.80735	0.999956	N	N	N
Pv01437	3.87447	0.999945	N	N	N
Pv00679	4.70044	0.999945	N	N	N
Pv01819	4.70044	0.999945	N	N	N
Pv00563	5.70044	0.999945	N	N	N
Pv00919	5.70044	0.999945	N	N	N
Pv02750	5.70044	0.999945	N	N	N
Pv02633	5.64386	0.999922	Y	N	N
Pv08235	5.64386	0.999922	Y	N	N
Pv03466	5.64386	0.999922	N	N	N
Pv10662	5.64386	0.999922	N	N	N
Pv05461	5.64386	0.999922	N	N	N
Pv01525	4.64386	0.999911	N	N	N
Pv01936	4.64386	0.999911	N	N	N
Pv02040	4.64386	0.999911	N	N	N
Pv05849	4.64386	0.999911	N	N	N
Pv00666	3.80735	0.9999	N	N	N
Pv10212	3.80735	0.9999	N	N	N
Pv12057	3.80735	0.9999	N	N	N
Pv05800	5.52356	0.9999	Y	N	N
Pv02021	5.52356	0.9999	N	N	N
Pv03428	5.52356	0.9999	N	N	N
Pv04014	5.52356	0.9999	N	N	N
Pv04905	5.52356	0.9999	N	N	N
Pv04936	5.52356	0.9999	N	N	N
Pv05294	5.52356	0.9999	N	N	N
Pv05550	5.52356	0.9999	N	N	N
Pv06718	5.52356	0.9999	N	N	N
Pv06894	5.52356	0.9999	N	N	N
Pv00537	5.58496	0.9999	N	N	N
Pv00630	5.58496	0.9999	N	N	N
Pv02140	5.58496	0.9999	N	N	N
Pv02775	5.58496	0.9999	N	N	N
Pv04165	5.58496	0.9999	N	N	N
Pv04175	5.58496	0.9999	N	N	N
Pv02402	4.52356	0.999889	N	N	N
Pv03778	4.52356	0.999889	N	N	N
Pv05728	4.52356	0.999889	N	N	N
Pv05799	4.52356	0.999889	N	N	N
Pv11362	4.58496	0.999889	N	N	N
Pv10892	5.45943	0.999889	Y	N	N
Pv00361	5.45943	0.999889	N	N	N
Pv01001	5.45943	0.999889	N	N	N
Pv01139	5.45943	0.999889	N	N	N
Pv03395	5.45943	0.999889	N	N	N
Pv04603	5.45943	0.999889	N	N	N
Pv04981	5.45943	0.999889	N	N	N
Pv06296	5.45943	0.999889	N	N	N
Pv09500	3.61471	0.999856	N	N	N
Pv01050	3.63227	0.999856	N	N	N
Pv01292	3.67807	0.999856	N	N	N
Pv02263	3.70044	0.999856	Y	N	N
Pv01904	3.70044	0.999856	N	N	N
Pv01140	3.72247	0.999856	N	N	N
Pv01500	5.32193	0.999856	N	N	N
Pv02250	5.32193	0.999856	N	N	N
Pv04817	5.32193	0.999856	N	N	N
Pv05292	5.32193	0.999856	N	N	N
Pv02804	5.39232	0.999856	N	N	N
Pv03885	5.39232	0.999856	N	N	N
Pv05945	5.39232	0.999856	N	N	N
Pv07027	5.39232	0.999856	N	N	N
Pv08789	5.39232	0.999856	N	N	N
Pv08870	5.39232	0.999856	N	N	N
Pv05170	4.32193	0.999823	Y	N	N
Pv03953	4.32193	0.999823	N	N	N
Pv05305	4.32193	0.999823	N	N	N
Pv05652	4.32193	0.999823	N	N	N
Pv05801	4.32193	0.999823	N	N	N
Pv06424	4.32193	0.999823	N	N	N
Pv01191	4.39232	0.999823	Y	N	N
Pv01080	4.39232	0.999823	N	N	N
Pv04538	4.39232	0.999823	N	N	N
Pv05278	4.39232	0.999823	N	N	N
Pv08174	4.39232	0.999823	N	N	N
Pv07406	5.24793	0.999823	Y	N	N
Pv01261	5.24793	0.999823	N	N	N
Pv01549	5.24793	0.999823	N	N	N
Pv02035	5.24793	0.999823	N	N	N
Pv03172	5.24793	0.999823	N	N	N
Pv04506	5.24793	0.999823	N	N	N
Pv04630	5.24793	0.999823	N	N	N
Pv00242	5.24793	0.999823	N	N	N
Pv11389	5.24793	0.999823	N	N	N
Pv07136	5.24793	0.999823	N	N	N
Pv08367	5.24793	0.999823	N	N	N
Pv00062	5.24793	0.999823	N	N	N
Pv00425	4.24793	0.99979	N	N	N
Pv01182	4.24793	0.99979	N	N	N
Pv07004	4.24793	0.99979	N	N	N
Pv07302	4.24793	0.99979	N	N	N
Pv06454	5.16993	0.999767	Y	N	N
Pv04117	5.16993	0.999767	N	N	N
Pv04710	5.16993	0.999767	N	N	N
Pv04801	5.16993	0.999767	N	N	N
Pv05000	5.16993	0.999767	N	N	N
Pv05010	5.16993	0.999767	N	N	N
Pv11085	5.16993	0.999767	N	N	N
Pv07023	3.64386	0.999756	N	N	N
Pv00515	4.16993	0.999734	N	N	N
Pv01624	4.16993	0.999734	N	N	N
Pv02370	4.16993	0.999734	N	N	N
Pv03696	4.16993	0.999734	N	N	N
Pv06222	4.16993	0.999734	N	N	N
Pv07427	4.16993	0.999734	N	N	N
Pv09076	5.08746	0.99969	N	N	N
Pv01424	5.08746	0.99969	N	N	N
Pv02394	5.08746	0.99969	N	N	N
Pv03460	5.08746	0.99969	N	N	N
Pv04009	5.08746	0.99969	N	N	N
Pv04181	5.08746	0.99969	N	N	N
Pv05163	5.08746	0.99969	N	N	N
Pv05422	5.08746	0.99969	N	N	N
Pv11344	5.08746	0.99969	N	N	N
Pv07608	5.08746	0.99969	N	N	N
Pv07866	5.08746	0.99969	N	N	N
Pv08072	5.08746	0.99969	N	N	N
Pv01321	4.08746	0.999657	Y	N	N
Pv03258	4.08746	0.999657	N	N	N
Pv10879	4.08746	0.999657	N	N	N
Pv06645	4.08746	0.999657	N	N	N
Pv06788	4.08746	0.999657	N	N	N
Pv08199	4.08746	0.999657	N	N	N
Pv08178(ZJ-11)	5	0.999646	Y	Y	N
Pv01784	3.34873	0.999646	Y	N	N
Pv03685	3.41504	0.999646	N	N	N
Pv02866	3.49185	0.999646	N	N	N
Pv10706	3.49185	0.999646	N	N	N
Pv05471	3.55459	0.999646	N	N	N
Pv07089	5	0.999646	Y	N	N
Pv00530	5	0.999646	N	N	N
Pv10095	5	0.999646	N	N	N
Pv02278	5	0.999646	N	N	N
Pv02411	5	0.999646	N	N	N
Pv03240	5	0.999646	N	N	N
Pv00204	5	0.999646	N	N	N
Pv05374	5	0.999646	N	N	N
Pv05914	5	0.999646	N	N	N
Pv06383	5	0.999646	N	N	N
Pv11445	5	0.999646	N	N	N
Pv07090	5	0.999646	N	N	N
Pv07234	5	0.999646	N	N	N
Pv08146	5	0.999646	N	N	N
Pv08888	5	0.999646	N	N	N
Pv00042	5	0.999646	N	N	N
Pv00783	4	0.999612	N	N	N
Pv10266	4	0.999612	N	N	N
Pv04828	4	0.999612	N	N	N
Pv04907	4	0.999612	N	N	N
Pv05841	4	0.999612	N	N	N
Pv06320	4	0.999612	N	N	N
Pv06333	4	0.999612	N	N	N
Pv06782	4	0.999612	N	N	N
Pv08243	4	0.999612	N	N	N
Pv08659	4	0.999612	N	N	N
Pv01325	4.90689	0.999579	Y	N	N
Pv09608	4.90689	0.999579	N	N	N
Pv10026	4.90689	0.999579	N	N	N
Pv02024	4.90689	0.999579	N	N	N
Pv02036	4.90689	0.999579	N	N	N
Pv03340	4.90689	0.999579	N	N	N
Pv03379	4.90689	0.999579	N	N	N
Pv03427	4.90689	0.999579	N	N	N
Pv03656	4.90689	0.999579	N	N	N
Pv04137	4.90689	0.999579	N	N	N
Pv04180	4.90689	0.999579	N	N	N
Pv04631	4.90689	0.999579	N	N	N
Pv00208	4.90689	0.999579	N	N	N
Pv05218	4.90689	0.999579	N	N	N
Pv06621	4.90689	0.999579	N	N	N
Pv06821	4.90689	0.999579	N	N	N
Pv11618	4.90689	0.999579	N	N	N
Pv07316	4.90689	0.999579	N	N	N
Pv00077	4.90689	0.999579	N	N	N
Pv02718	3.52356	0.999535	N	N	N
Pv05171	3.90689	0.999524	Y	N	N
Pv08131	3.90689	0.999524	Y	N	N
Pv01053	3.90689	0.999524	N	N	N
Pv04272	3.90689	0.999524	N	N	N
Pv05099	3.90689	0.999524	N	N	N
Pv00394	3.39232	0.999502	N	N	N
Pv01056	3.45943	0.999502	Y	N	N
Pv08415	4.80735	0.999491	Y	Y	N
Pv03960	4.80735	0.999491	Y	N	N
Pv08492	4.80735	0.999491	Y	N	N
Pv00944	4.80735	0.999491	N	N	N
Pv01110	4.80735	0.999491	N	N	N
Pv01455	4.80735	0.999491	N	N	N
Pv02535	4.80735	0.999491	N	N	N
Pv02940	4.80735	0.999491	N	N	N
Pv03689	4.80735	0.999491	N	N	N
Pv04899	4.80735	0.999491	N	N	N
Pv05061	4.80735	0.999491	N	N	N
Pv05151	4.80735	0.999491	N	N	N
Pv05469	4.80735	0.999491	N	N	N
Pv05746	4.80735	0.999491	N	N	N
Pv05996	4.80735	0.999491	N	N	N
Pv06164	4.80735	0.999491	N	N	N
Pv07295	4.80735	0.999491	N	N	N
Pv07461	4.80735	0.999491	N	N	N
Pv07703	4.80735	0.999491	N	N	N
Pv07707	4.80735	0.999491	N	N	N
Pv07835	4.80735	0.999491	N	N	N
Pv08143	4.80735	0.999491	N	N	N
Pv08234	4.80735	0.999491	N	N	N
Pv08302	4.80735	0.999491	N	N	N
Pv08410	4.80735	0.999491	N	N	N
Pv11996	4.80735	0.999491	N	N	N
Pv06127	3.32193	0.999468	Y	N	N
Pv01606	3.80735	0.999435	N	N	N
Pv03122	3.80735	0.999435	N	N	N
Pv04582	3.80735	0.999435	N	N	N
Pv05401	3.80735	0.999435	N	N	N
Pv06090	3.80735	0.999435	N	N	N
Pv11840	3.80735	0.999435	N	N	N
Pv08185	3.80735	0.999435	N	N	N
Pv04539	4.70044	0.99938	Y	N	N
Pv05808	4.70044	0.99938	Y	N	N
Pv09139	4.70044	0.99938	N	N	N
Pv00612	4.70044	0.99938	N	N	N
Pv00706	4.70044	0.99938	N	N	N
Pv01330	4.70044	0.99938	N	N	N
Pv03146	4.70044	0.99938	N	N	N
Pv03413	4.70044	0.99938	N	N	N
Pv03982	4.70044	0.99938	N	N	N
Pv04123	4.70044	0.99938	N	N	N
Pv04537	4.70044	0.99938	N	N	N
Pv10999	4.70044	0.99938	N	N	N
Pv04864	4.70044	0.99938	N	N	N
Pv04904	4.70044	0.99938	N	N	N
Pv05190	4.70044	0.99938	N	N	N
Pv05546	4.70044	0.99938	N	N	N
Pv05714	4.70044	0.99938	N	N	N
Pv05831	4.70044	0.99938	N	N	N
Pv06815	4.70044	0.99938	N	N	N
Pv06818	4.70044	0.99938	N	N	N
Pv06829	4.70044	0.99938	N	N	N
Pv11551	4.70044	0.99938	N	N	N
Pv07780	4.70044	0.99938	N	N	N
Pv08313	4.70044	0.99938	N	N	N
Pv00106	4.70044	0.99938	N	N	N
Pv09960	3.70044	0.999236	N	N	N
Pv07474	3.70044	0.999236	N	N	N
Pv08102	3.70044	0.999236	N	N	N
Pv08699	3.70044	0.999236	N	N	N
Pv04199	-4.58496	0.999214	N	N	N
Pv02406	4.58496	0.999214	Y	N	N
Pv02522	4.58496	0.999214	Y	N	N
Pv11147	4.58496	0.999214	Y	N	N
Pv00306	4.58496	0.999214	N	N	N
Pv01020	4.58496	0.999214	N	N	N
Pv01203	4.58496	0.999214	N	N	N
Pv02951	4.58496	0.999214	N	N	N
Pv03099	4.58496	0.999214	N	N	N
Pv03436	4.58496	0.999214	N	N	N
Pv03548	4.58496	0.999214	N	N	N
Pv10695	4.58496	0.999214	N	N	N
Pv04415	4.58496	0.999214	N	N	N
Pv04655	4.58496	0.999214	N	N	N
Pv04659	4.58496	0.999214	N	N	N
Pv04674	4.58496	0.999214	N	N	N
Pv05075	4.58496	0.999214	N	N	N
Pv05083	4.58496	0.999214	N	N	N
Pv05155	4.58496	0.999214	N	N	N
Pv05197	4.58496	0.999214	N	N	N
Pv05907	4.58496	0.999214	N	N	N
Pv05958	4.58496	0.999214	N	N	N
Pv06446	4.58496	0.999214	N	N	N
Pv06728	4.58496	0.999214	N	N	N
Pv06913	4.58496	0.999214	N	N	N
Pv11519	4.58496	0.999214	N	N	N
Pv07021	4.58496	0.999214	N	N	N
Pv08166	4.58496	0.999214	N	N	N
Pv08673	4.58496	0.999214	N	N	N
Pv06889	3.58496	0.999081	Y	N	N
Pv13225	3.58496	0.999081	N	N	N
Pv00680	3.58496	0.999081	N	N	N
Pv02450	3.58496	0.999081	N	N	N
Pv02679	3.58496	0.999081	N	N	N
Pv02847	3.58496	0.999081	N	N	N
Pv05834	3.58496	0.999081	N	N	N
Pv06000	3.58496	0.999081	N	N	N
Pv06924	3.58496	0.999081	N	N	N
Pv08748	3.58496	0.999081	N	N	N
Pv01019	4.45943	0.999037	Y	N	N
Pv06547	4.45943	0.999037	Y	N	N
Pv00376	4.45943	0.999037	N	N	N
Pv00476	4.45943	0.999037	N	N	N
Pv00527	4.45943	0.999037	N	N	N
Pv00582	4.45943	0.999037	N	N	N
Pv00691	4.45943	0.999037	N	N	N
Pv01025	4.45943	0.999037	N	N	N
Pv01296	4.45943	0.999037	N	N	N
Pv01486	4.45943	0.999037	N	N	N
Pv01650	4.45943	0.999037	N	N	N
Pv01917	4.45943	0.999037	N	N	N
Pv02561	4.45943	0.999037	N	N	N
Pv02781	4.45943	0.999037	N	N	N
Pv02849	4.45943	0.999037	N	N	N
Pv03113	4.45943	0.999037	N	N	N
Pv03187	4.45943	0.999037	N	N	N
Pv03663	4.45943	0.999037	N	N	N
Pv03898	4.45943	0.999037	N	N	N
Pv10768	4.45943	0.999037	N	N	N
Pv10774	4.45943	0.999037	N	N	N
Pv04091	4.45943	0.999037	N	N	N
Pv04129	4.45943	0.999037	N	N	N
Pv04619	4.45943	0.999037	N	N	N
Pv04808	4.45943	0.999037	N	N	N
Pv05173	4.45943	0.999037	N	N	N
Pv05249	4.45943	0.999037	N	N	N
Pv05441	4.45943	0.999037	N	N	N
Pv05462	4.45943	0.999037	N	N	N
Pv05512	4.45943	0.999037	N	N	N
Pv06973	4.45943	0.999037	N	N	N
Pv07177	4.45943	0.999037	N	N	N
Pv07491	4.45943	0.999037	N	N	N
Pv07771	4.45943	0.999037	N	N	N
Pv08105	4.45943	0.999037	N	N	N
Pv00280	4.45943	0.999037	N	N	N
Pv08849	4.45943	0.999037	N	N	N
Pv00102	4.45943	0.999037	N	N	N
Pv07410	3.16993	0.998981	Y	N	N
Pv01637	3.08746	0.998948	N	N	N
Pv06516	3.11548	0.998948	N	N	N
Pv00269	3.13386	0.998948	N	N	N
Pv05675	3.04439	0.998937	N	N	N
Pv07881	3.08746	0.998937	N	N	N
Pv04590	3.22239	0.998926	N	N	N
Pv01629	3	0.998915	N	N	N
Pv02938	3	0.998915	N	N	N
Pv00536	3.11548	0.998848	N	N	N
Pv01503	-4.32193	0.99876	N	N	N
Pv09332	4.32193	0.99876	Y	N	N
Pv10248	4.32193	0.99876	Y	N	N
Pv01816	4.32193	0.99876	Y	N	N
Pv05770	4.32193	0.99876	Y	N	N
Pv06448	4.32193	0.99876	Y	N	N
Pv06674	4.32193	0.99876	Y	N	N
Pv11620	4.32193	0.99876	Y	N	N
Pv12962	4.32193	0.99876	N	N	N
Pv09740	4.32193	0.99876	N	N	N
Pv00440	4.32193	0.99876	N	N	N
Pv00485	4.32193	0.99876	N	N	N
Pv01417	4.32193	0.99876	N	N	N
Pv10178	4.32193	0.99876	N	N	N
Pv01716	4.32193	0.99876	N	N	N
Pv02172	4.32193	0.99876	N	N	N
Pv02373	4.32193	0.99876	N	N	N
Pv02754	4.32193	0.99876	N	N	N
Pv03726	4.32193	0.99876	N	N	N
Pv03852	4.32193	0.99876	N	N	N
Pv04160	4.32193	0.99876	N	N	N
Pv04227	4.32193	0.99876	N	N	N
Pv04553	4.32193	0.99876	N	N	N
Pv10949	4.32193	0.99876	N	N	N
Pv04637	4.32193	0.99876	N	N	N
Pv04976	4.32193	0.99876	N	N	N
Pv00210	4.32193	0.99876	N	N	N
Pv00224	4.32193	0.99876	N	N	N
Pv05317	4.32193	0.99876	N	N	N
Pv05367	4.32193	0.99876	N	N	N
Pv05717	4.32193	0.99876	N	N	N
Pv05994	4.32193	0.99876	N	N	N
Pv06151	4.32193	0.99876	N	N	N
Pv06467	4.32193	0.99876	N	N	N
Pv06473	4.32193	0.99876	N	N	N
Pv06596	4.32193	0.99876	N	N	N
Pv06695	4.32193	0.99876	N	N	N
Pv06905	4.32193	0.99876	N	N	N
Pv07042	4.32193	0.99876	N	N	N
Pv07465	4.32193	0.99876	N	N	N
Pv07500	4.32193	0.99876	N	N	N
Pv08121	4.32193	0.99876	N	N	N
Pv08638	4.32193	0.99876	N	N	N
Pv08722	4.32193	0.99876	N	N	N
Pv04664	3.24793	0.998749	N	N	N
Pv05343	3.24793	0.998749	N	N	N
Pv04601	3.45943	0.998693	Y	N	N
Pv06481	3.45943	0.998693	Y	N	N
Pv02423	3.45943	0.998693	N	N	N
Pv13058	3.32193	0.998439	N	N	N
Pv00619	3.32193	0.998439	N	N	N
Pv10090	3.32193	0.998439	N	N	N
Pv01756	3.32193	0.998439	N	N	N
Pv01887	3.32193	0.998439	N	N	N
Pv02408	3.32193	0.998439	N	N	N
Pv02895	3.32193	0.998439	N	N	N
Pv02909	3.32193	0.998439	N	N	N
Pv03389	3.32193	0.998439	N	N	N
Pv04757	3.32193	0.998439	N	N	N
Pv05302	3.32193	0.998439	N	N	N
Pv06104	3.32193	0.998439	N	N	N
Pv03845	-4.16993	0.998306	N	N	N
Pv00261	4.16993	0.998306	Y	N	N
Pv05515	4.16993	0.998306	Y	N	N
Pv07552	4.16993	0.998306	Y	N	N
Pv08493	4.16993	0.998306	Y	N	N
Pv08758	4.16993	0.998306	Y	N	N
Pv00460	4.16993	0.998306	N	N	N
Pv09992	4.16993	0.998306	N	N	N
Pv00556	4.16993	0.998306	N	N	N
Pv00567	4.16993	0.998306	N	N	N
Pv00799	4.16993	0.998306	N	N	N
Pv10148	4.16993	0.998306	N	N	N
Pv01451	4.16993	0.998306	N	N	N
Pv01470	4.16993	0.998306	N	N	N
Pv01918	4.16993	0.998306	N	N	N
Pv01919	4.16993	0.998306	N	N	N
Pv02170	4.16993	0.998306	N	N	N
Pv02390	4.16993	0.998306	N	N	N
Pv02419	4.16993	0.998306	N	N	N
Pv02802	4.16993	0.998306	N	N	N
Pv02914	4.16993	0.998306	N	N	N
Pv03028	4.16993	0.998306	N	N	N
Pv03034	4.16993	0.998306	N	N	N
Pv03178	4.16993	0.998306	N	N	N
Pv03229	4.16993	0.998306	N	N	N
Pv03492	4.16993	0.998306	N	N	N
Pv00172	4.16993	0.998306	N	N	N
Pv03515	4.16993	0.998306	N	N	N
Pv03661	4.16993	0.998306	N	N	N
Pv10719	4.16993	0.998306	N	N	N
Pv04253	4.16993	0.998306	N	N	N
Pv04492	4.16993	0.998306	N	N	N
Pv04569	4.16993	0.998306	N	N	N
Pv04688	4.16993	0.998306	N	N	N
Pv04918	4.16993	0.998306	N	N	N
Pv04957	4.16993	0.998306	N	N	N
Pv05105	4.16993	0.998306	N	N	N
Pv05125	4.16993	0.998306	N	N	N
Pv05478	4.16993	0.998306	N	N	N
Pv05903	4.16993	0.998306	N	N	N
Pv06132	4.16993	0.998306	N	N	N
Pv06449	4.16993	0.998306	N	N	N
Pv06498	4.16993	0.998306	N	N	N
Pv06582	4.16993	0.998306	N	N	N
Pv06879	4.16993	0.998306	N	N	N
Pv06884	4.16993	0.998306	N	N	N
Pv11657	4.16993	0.998306	N	N	N
Pv07409	4.16993	0.998306	N	N	N
Pv07746	4.16993	0.998306	N	N	N
Pv08004	4.16993	0.998306	N	N	N
Pv08437	4.16993	0.998306	N	N	N
Pv08554	4.16993	0.998306	N	N	N
Pv08595	4.16993	0.998306	N	N	N
Pv08621	4.16993	0.998306	N	N	N
Pv13551	-4	0.997608	N	N	N
Pv03275	4	0.997608	Y	N	N
Pv03561	4	0.997608	Y	N	N
Pv05297	4	0.997608	Y	N	N
Pv06988	4	0.997608	N	N	Y
Pv09784	4	0.997608	N	N	N
Pv12371	4	0.997608	N	N	N
Pv00551	4	0.997608	N	N	N
Pv00772	4	0.997608	N	N	N
Pv00800	4	0.997608	N	N	N
Pv01145	4	0.997608	N	N	N
Pv01242	4	0.997608	N	N	N
Pv01279	4	0.997608	N	N	N
Pv01402	4	0.997608	N	N	N
Pv01745	4	0.997608	N	N	N
Pv02126	4	0.997608	N	N	N
Pv00153	4	0.997608	N	N	N
Pv02219	4	0.997608	N	N	N
Pv02389	4	0.997608	N	N	N
Pv02504	4	0.997608	N	N	N
Pv03031	4	0.997608	N	N	N
Pv03063	4	0.997608	N	N	N
Pv03100	4	0.997608	N	N	N
Pv03175	4	0.997608	N	N	N
Pv03416	4	0.997608	N	N	N
Pv10618	4	0.997608	N	N	N
Pv04540	4	0.997608	N	N	N
Pv04560	4	0.997608	N	N	N
Pv04660	4	0.997608	N	N	N
Pv10960	4	0.997608	N	N	N
Pv04826	4	0.997608	N	N	N
Pv04865	4	0.997608	N	N	N
Pv00238	4	0.997608	N	N	N
Pv05660	4	0.997608	N	N	N
Pv05661	4	0.997608	N	N	N
Pv06006	4	0.997608	N	N	N
Pv06049	4	0.997608	N	N	N
Pv06144	4	0.997608	N	N	N
Pv06747	4	0.997608	N	N	N
Pv06761	4	0.997608	N	N	N
Pv06828	4	0.997608	N	N	N
Pv06908	4	0.997608	N	N	N
Pv06955	4	0.997608	N	N	N
Pv07091	4	0.997608	N	N	N
Pv07217	4	0.997608	N	N	N
Pv07586	4	0.997608	N	N	N
Pv07651	4	0.997608	N	N	N
Pv07731	4	0.997608	N	N	N
Pv07782	4	0.997608	N	N	N
Pv08088	4	0.997608	N	N	N
Pv08251	4	0.997608	N	N	N
Pv08296	4	0.997608	N	N	N
Pv08453	4	0.997608	N	N	N
Pv08792	4	0.997608	N	N	N
Pv00056	4	0.997608	N	N	N
Pv08843	4	0.997608	N	N	N
Pv03448	3.16993	0.99732	Y	N	N
Pv08230	3.16993	0.99732	Y	N	N
Pv08395	3.16993	0.99732	Y	N	N
Pv00573	3.16993	0.99732	N	N	N
Pv01223	3.16993	0.99732	N	N	N
Pv10261	3.16993	0.99732	N	N	N
Pv02462	3.16993	0.99732	N	N	N
Pv03204	3.16993	0.99732	N	N	N
Pv03585	3.16993	0.99732	N	N	N
Pv03783	3.16993	0.99732	N	N	N
Pv09922	3.16993	0.99732	N	N	N
Pv04259	3.16993	0.99732	N	N	N
Pv05806	3.16993	0.99732	N	N	N
Pv06136	3.16993	0.99732	N	N	N
Pv06652	3.16993	0.99732	N	N	N
Pv11624	3.16993	0.99732	N	N	N
Pv07473	3.16993	0.99732	N	N	N
Pv07778	3.16993	0.99732	N	N	N
Pv08772	3.16993	0.99732	N	N	N
Pv00076	3.16993	0.99732	N	N	N
Pv00807	3	0.996622	N	N	N
Pv02969	3	0.996622	N	N	N
Pv03688	3	0.996622	N	N	N
Pv03857	3	0.996622	N	N	N
Pv06061	3	0.996622	N	N	N
Pv08182	3	0.996622	N	N	N
Pv08414	3.80735	0.9966	N	Y	N
Pv10029	3.80735	0.9966	Y	N	N
Pv10076	3.80735	0.9966	Y	N	N
Pv01384	3.80735	0.9966	Y	N	N
Pv03698	3.80735	0.9966	Y	N	N
Pv03714	3.80735	0.9966	Y	N	N
Pv05569	3.80735	0.9966	Y	N	N
Pv06208	3.80735	0.9966	Y	N	N
Pv08228	3.80735	0.9966	Y	N	N
Pv00276	3.80735	0.9966	N	N	Y
Pv00345	3.80735	0.9966	N	N	N
Pv00364	3.80735	0.9966	N	N	N
Pv00773	3.80735	0.9966	N	N	N
Pv00827	3.80735	0.9966	N	N	N
Pv00846	3.80735	0.9966	N	N	N
Pv00890	3.80735	0.9966	N	N	N
Pv00909	3.80735	0.9966	N	N	N
Pv01011	3.80735	0.9966	N	N	N
Pv01016	3.80735	0.9966	N	N	N
Pv01147	3.80735	0.9966	N	N	N
Pv01412	3.80735	0.9966	N	N	N
Pv01866	3.80735	0.9966	N	N	N
Pv01905	3.80735	0.9966	N	N	N
Pv02009	3.80735	0.9966	N	N	N
Pv02268	3.80735	0.9966	N	N	N
Pv02289	3.80735	0.9966	N	N	N
Pv02337	3.80735	0.9966	N	N	N
Pv02429	3.80735	0.9966	N	N	N
Pv02911	3.80735	0.9966	N	N	N
Pv03125	3.80735	0.9966	N	N	N
Pv03183	3.80735	0.9966	N	N	N
Pv03325	3.80735	0.9966	N	N	N
Pv03386	3.80735	0.9966	N	N	N
Pv03517	3.80735	0.9966	N	N	N
Pv03541	3.80735	0.9966	N	N	N
Pv03575	3.80735	0.9966	N	N	N
Pv03653	3.80735	0.9966	N	N	N
Pv03670	3.80735	0.9966	N	N	N
Pv03671	3.80735	0.9966	N	N	N
Pv03674	3.80735	0.9966	N	N	N
Pv03777	3.80735	0.9966	N	N	N
Pv04004	3.80735	0.9966	N	N	N
Pv04079	3.80735	0.9966	N	N	N
Pv04170	3.80735	0.9966	N	N	N
Pv04182	3.80735	0.9966	N	N	N
Pv04445	3.80735	0.9966	N	N	N
Pv04570	3.80735	0.9966	N	N	N
Pv10984	3.80735	0.9966	N	N	N
Pv04916	3.80735	0.9966	N	N	N
Pv04928	3.80735	0.9966	N	N	N
Pv04945	3.80735	0.9966	N	N	N
Pv04960	3.80735	0.9966	N	N	N
Pv05162	3.80735	0.9966	N	N	N
Pv11101	3.80735	0.9966	N	N	N
Pv05342	3.80735	0.9966	N	N	N
Pv11115	3.80735	0.9966	N	N	N
Pv05465	3.80735	0.9966	N	N	N
Pv05507	3.80735	0.9966	N	N	N
Pv05529	3.80735	0.9966	N	N	N
Pv05545	3.80735	0.9966	N	N	N
Pv05573	3.80735	0.9966	N	N	N
Pv05606	3.80735	0.9966	N	N	N
Pv05651	3.80735	0.9966	N	N	N
Pv05796	3.80735	0.9966	N	N	N
Pv05858	3.80735	0.9966	N	N	N
Pv06125	3.80735	0.9966	N	N	N
Pv06268	3.80735	0.9966	N	N	N
Pv06344	3.80735	0.9966	N	N	N
Pv06451	3.80735	0.9966	N	N	N
Pv06512	3.80735	0.9966	N	N	N
Pv06565	3.80735	0.9966	N	N	N
Pv06581	3.80735	0.9966	N	N	N
Pv06781	3.80735	0.9966	N	N	N
Pv06938	3.80735	0.9966	N	N	N
Pv07176	3.80735	0.9966	N	N	N
Pv07350	3.80735	0.9966	N	N	N
Pv07360	3.80735	0.9966	N	N	N
Pv07421	3.80735	0.9966	N	N	N
Pv11717	3.80735	0.9966	N	N	N
Pv07775	3.80735	0.9966	N	N	N
Pv07809	3.80735	0.9966	N	N	N
Pv11831	3.80735	0.9966	N	N	N
Pv07981	3.80735	0.9966	N	N	N
Pv08134	3.80735	0.9966	N	N	N
Pv08451	3.80735	0.9966	N	N	N
Pv08542	3.80735	0.9966	N	N	N
Pv12001	3.80735	0.9966	N	N	N
Pv08675	3.80735	0.9966	N	N	N
Pv08688	3.80735	0.9966	N	N	N
Pv00125	3.80735	0.9966	N	N	N
Pv02897	2.8413	0.996013	N	N	N
Pv07652	2.8413	0.996013	N	N	N
Pv11245	2.73697	0.995759	N	N	N
Pv04357	2.70044	0.99567	N	N	N
Pv04940	2.90689	0.995504	N	N	N
Pv03636	2.80735	0.995393	N	N	N
Pv04814	2.80735	0.995393	N	N	N
Pv00260	2.70044	0.994994	N	N	N
Pv01326(ZJ-18)	3.58496	0.994895	Y	Y	N
Pv00396	3.58496	0.994895	Y	N	N
Pv00521	3.58496	0.994895	Y	N	N
Pv00534	3.58496	0.994895	Y	N	N
Pv00907	3.58496	0.994895	Y	N	N
Pv02149	3.58496	0.994895	Y	N	N
Pv02640	3.58496	0.994895	Y	N	N
Pv03015	3.58496	0.994895	Y	N	N
Pv03933	3.58496	0.994895	Y	N	N
Pv05780	3.58496	0.994895	Y	N	N
Pv11021	3.58496	0.994895	N	N	Y
Pv12307	3.58496	0.994895	N	N	N
Pv09506	3.58496	0.994895	N	N	N
Pv13048	3.58496	0.994895	N	N	N
Pv00302	3.58496	0.994895	N	N	N
Pv00450	3.58496	0.994895	N	N	N
Pv00465	3.58496	0.994895	N	N	N
Pv00539	3.58496	0.994895	N	N	N
Pv00614	3.58496	0.994895	N	N	N
Pv00625	3.58496	0.994895	N	N	N
Pv00659	3.58496	0.994895	N	N	N
Pv10061	3.58496	0.994895	N	N	N
Pv00898	3.58496	0.994895	N	N	N
Pv00902	3.58496	0.994895	N	N	N
Pv01081	3.58496	0.994895	N	N	N
Pv01126	3.58496	0.994895	N	N	N
Pv01180	3.58496	0.994895	N	N	N
Pv01206	3.58496	0.994895	N	N	N
Pv01322	3.58496	0.994895	N	N	N
Pv01425	3.58496	0.994895	N	N	N
Pv01442	3.58496	0.994895	N	N	N
Pv01456	3.58496	0.994895	N	N	N
Pv02037	3.58496	0.994895	N	N	N
Pv02068	3.58496	0.994895	N	N	N
Pv00141	3.58496	0.994895	N	N	N
Pv00148	3.58496	0.994895	N	N	N
Pv02213	3.58496	0.994895	N	N	N
Pv02277	3.58496	0.994895	N	N	N
Pv02302	3.58496	0.994895	N	N	N
Pv02311	3.58496	0.994895	N	N	N
Pv02326	3.58496	0.994895	N	N	N
Pv10417	3.58496	0.994895	N	N	N
Pv10427	3.58496	0.994895	N	N	N
Pv10434	3.58496	0.994895	N	N	N
Pv02771	3.58496	0.994895	N	N	N
Pv02842	3.58496	0.994895	N	N	N
Pv02844	3.58496	0.994895	N	N	N
Pv02925	3.58496	0.994895	N	N	N
Pv02935	3.58496	0.994895	N	N	N
Pv10530	3.58496	0.994895	N	N	N
Pv03017	3.58496	0.994895	N	N	N
Pv03256	3.58496	0.994895	N	N	N
Pv03270	3.58496	0.994895	N	N	N
Pv03291	3.58496	0.994895	N	N	N
Pv03409	3.58496	0.994895	N	N	N
Pv10658	3.58496	0.994895	N	N	N
Pv03657	3.58496	0.994895	N	N	N
Pv03725	3.58496	0.994895	N	N	N
Pv03750	3.58496	0.994895	N	N	N
Pv03768	3.58496	0.994895	N	N	N
Pv03818	3.58496	0.994895	N	N	N
Pv03823	3.58496	0.994895	N	N	N
Pv03843	3.58496	0.994895	N	N	N
Pv04074	3.58496	0.994895	N	N	N
Pv04358	3.58496	0.994895	N	N	N
Pv04554	3.58496	0.994895	N	N	N
Pv04804	3.58496	0.994895	N	N	N
Pv04848	3.58496	0.994895	N	N	N
Pv05038	3.58496	0.994895	N	N	N
Pv00229	3.58496	0.994895	N	N	N
Pv05201	3.58496	0.994895	N	N	N
Pv05320	3.58496	0.994895	N	N	N
Pv11102	3.58496	0.994895	N	N	N
Pv05398	3.58496	0.994895	N	N	N
Pv11138	3.58496	0.994895	N	N	N
Pv05488	3.58496	0.994895	N	N	N
Pv05537	3.58496	0.994895	N	N	N
Pv05581	3.58496	0.994895	N	N	N
Pv05693	3.58496	0.994895	N	N	N
Pv05756	3.58496	0.994895	N	N	N
Pv05828	3.58496	0.994895	N	N	N
Pv05836	3.58496	0.994895	N	N	N
Pv05901	3.58496	0.994895	N	N	N
Pv06215	3.58496	0.994895	N	N	N
Pv06238	3.58496	0.994895	N	N	N
Pv06347	3.58496	0.994895	N	N	N
Pv06362	3.58496	0.994895	N	N	N
Pv06387	3.58496	0.994895	N	N	N
Pv06398	3.58496	0.994895	N	N	N
Pv06463	3.58496	0.994895	N	N	N
Pv06477	3.58496	0.994895	N	N	N
Pv06511	3.58496	0.994895	N	N	N
Pv06564	3.58496	0.994895	N	N	N
Pv06637	3.58496	0.994895	N	N	N
Pv06811	3.58496	0.994895	N	N	N
Pv06851	3.58496	0.994895	N	N	N
Pv06963	3.58496	0.994895	N	N	N
Pv07060	3.58496	0.994895	N	N	N
Pv07425	3.58496	0.994895	N	N	N
Pv07429	3.58496	0.994895	N	N	N
Pv07437	3.58496	0.994895	N	N	N
Pv00024	3.58496	0.994895	N	N	N
Pv07522	3.58496	0.994895	N	N	N
Pv11700	3.58496	0.994895	N	N	N
Pv07581	3.58496	0.994895	N	N	N
Pv07646	3.58496	0.994895	N	N	N
Pv07690	3.58496	0.994895	N	N	N
Pv07724	3.58496	0.994895	N	N	N
Pv07902	3.58496	0.994895	N	N	N
Pv07917	3.58496	0.994895	N	N	N
Pv08031	3.58496	0.994895	N	N	N
Pv08055	3.58496	0.994895	N	N	N
Pv08078	3.58496	0.994895	N	N	N
Pv08101	3.58496	0.994895	N	N	N
Pv08135	3.58496	0.994895	N	N	N
Pv08152	3.58496	0.994895	N	N	N
Pv08167	3.58496	0.994895	N	N	N
Pv08239	3.58496	0.994895	N	N	N
Pv08248	3.58496	0.994895	N	N	N
Pv08279	3.58496	0.994895	N	N	N
Pv08297	3.58496	0.994895	N	N	N
Pv08344	3.58496	0.994895	N	N	N
Pv08549	3.58496	0.994895	N	N	N
Pv08609	3.58496	0.994895	N	N	N
Pv08646	3.58496	0.994895	N	N	N
Pv08668	3.58496	0.994895	N	N	N
Pv08837	3.58496	0.994895	N	N	N
Pv00070	3.58496	0.994895	N	N	N
Pv08937	3.58496	0.994895	N	N	N
Pv08953	3.58496	0.994895	N	N	N
Pv00086	3.58496	0.994895	N	N	N
Pv00114	3.58496	0.994895	N	N	N
Pv00121	3.58496	0.994895	N	N	N
Pv00041	3.58496	0.994895	N	N	N
Pv07905	2.58496	0.994817	Y	N	N
Pv09033	2.58496	0.994817	N	N	N
Pv07008	2.58496	0.994817	N	N	N
Pv01497	2.80735	0.992802	N	N	N
Pv02441	2.80735	0.992802	N	N	N
Pv02722	2.80735	0.992802	N	N	N
Pv02729	2.80735	0.992802	N	N	N
Pv10785	2.80735	0.992802	N	N	N
Pv05321	2.80735	0.992802	N	N	N
Pv05815	2.80735	0.992802	N	N	N
Pv05928	2.80735	0.992802	N	N	N
Pv06010	2.80735	0.992802	N	N	N
Pv08383	2.80735	0.992802	N	N	N
Pv08626	2.80735	0.992802	N	N	N
Pv08799	2.80735	0.992802	N	N	N
Pv01346(ZJ-15?)	3.32193	0.991872	Y	Y	N
Pv07140	3.32193	0.991872	N	Y	N
Pv05444	-3.32193	0.991872	N	N	N
Pv11213	-3.32193	0.991872	N	N	N
Pv11334	-3.32193	0.991872	N	N	N
Pv06436	-3.32193	0.991872	N	N	N
Pv12069	-3.32193	0.991872	N	N	N
Pv09198	3.32193	0.991872	Y	N	N
Pv09951	3.32193	0.991872	Y	N	N
Pv00711	3.32193	0.991872	Y	N	N
Pv01680	3.32193	0.991872	Y	N	N
Pv02741	3.32193	0.991872	Y	N	N
Pv04656	3.32193	0.991872	Y	N	N
Pv00222	3.32193	0.991872	Y	N	N
Pv05152	3.32193	0.991872	Y	N	N
Pv05452	3.32193	0.991872	Y	N	N
Pv05832	3.32193	0.991872	Y	N	N
Pv05991	3.32193	0.991872	Y	N	N
Pv11269	3.32193	0.991872	Y	N	N
Pv11998	3.32193	0.991872	Y	N	N
Pv08989	3.32193	0.991872	N	N	N
Pv09064	3.32193	0.991872	N	N	N
Pv12901	3.32193	0.991872	N	N	N
Pv09513	3.32193	0.991872	N	N	N
Pv09604	3.32193	0.991872	N	N	N
Pv09655	3.32193	0.991872	N	N	N
Pv00341	3.32193	0.991872	N	N	N
Pv00359	3.32193	0.991872	N	N	N
Pv00402	3.32193	0.991872	N	N	N
Pv00416	3.32193	0.991872	N	N	N
Pv09982	3.32193	0.991872	N	N	N
Pv00451	3.32193	0.991872	N	N	N
Pv00479	3.32193	0.991872	N	N	N
Pv00495	3.32193	0.991872	N	N	N
Pv00646	3.32193	0.991872	N	N	N
Pv00651	3.32193	0.991872	N	N	N
Pv00658	3.32193	0.991872	N	N	N
Pv00705	3.32193	0.991872	N	N	N
Pv00804	3.32193	0.991872	N	N	N
Pv00839	3.32193	0.991872	N	N	N
Pv00841	3.32193	0.991872	N	N	N
Pv10056	3.32193	0.991872	N	N	N
Pv00866	3.32193	0.991872	N	N	N
Pv00891	3.32193	0.991872	N	N	N
Pv00963	3.32193	0.991872	N	N	N
Pv00964	3.32193	0.991872	N	N	N
Pv01008	3.32193	0.991872	N	N	N
Pv01031	3.32193	0.991872	N	N	N
Pv01192	3.32193	0.991872	N	N	N
Pv01317	3.32193	0.991872	N	N	N
Pv01336	3.32193	0.991872	N	N	N
Pv01355	3.32193	0.991872	N	N	N
Pv01363	3.32193	0.991872	N	N	N
Pv01418	3.32193	0.991872	N	N	N
Pv01434	3.32193	0.991872	N	N	N
Pv01464	3.32193	0.991872	N	N	N
Pv01613	3.32193	0.991872	N	N	N
Pv01635	3.32193	0.991872	N	N	N
Pv01714	3.32193	0.991872	N	N	N
Pv01722	3.32193	0.991872	N	N	N
Pv01723	3.32193	0.991872	N	N	N
Pv01828	3.32193	0.991872	N	N	N
Pv01873	3.32193	0.991872	N	N	N
Pv01898	3.32193	0.991872	N	N	N
Pv10332	3.32193	0.991872	N	N	N
Pv01980	3.32193	0.991872	N	N	N
Pv02089	3.32193	0.991872	N	N	N
Pv02165	3.32193	0.991872	N	N	N
Pv02174	3.32193	0.991872	N	N	N
Pv02220	3.32193	0.991872	N	N	N
Pv02238	3.32193	0.991872	N	N	N
Pv02288	3.32193	0.991872	N	N	N
Pv02307	3.32193	0.991872	N	N	N
Pv00168	3.32193	0.991872	N	N	N
Pv10394	3.32193	0.991872	N	N	N
Pv02346	3.32193	0.991872	N	N	N
Pv02409	3.32193	0.991872	N	N	N
Pv02444	3.32193	0.991872	N	N	N
Pv02554	3.32193	0.991872	N	N	N
Pv02629	3.32193	0.991872	N	N	N
Pv02670	3.32193	0.991872	N	N	N
Pv02910	3.32193	0.991872	N	N	N
Pv03097	3.32193	0.991872	N	N	N
Pv03098	3.32193	0.991872	N	N	N
Pv03190	3.32193	0.991872	N	N	N
Pv03272	3.32193	0.991872	N	N	N
Pv03302	3.32193	0.991872	N	N	N
Pv03373	3.32193	0.991872	N	N	N
Pv10619	3.32193	0.991872	N	N	N
Pv10651	3.32193	0.991872	N	N	N
Pv03493	3.32193	0.991872	N	N	N
Pv03659	3.32193	0.991872	N	N	N
Pv03881	3.32193	0.991872	N	N	N
Pv03967	3.32193	0.991872	N	N	N
Pv04008	3.32193	0.991872	N	N	N
Pv04016	3.32193	0.991872	N	N	N
Pv04043	3.32193	0.991872	N	N	N
Pv04082	3.32193	0.991872	N	N	N
Pv04186	3.32193	0.991872	N	N	N
Pv04348	3.32193	0.991872	N	N	N
Pv04390	3.32193	0.991872	N	N	N
Pv04443	3.32193	0.991872	N	N	N
Pv04459	3.32193	0.991872	N	N	N
Pv04684	3.32193	0.991872	N	N	N
Pv04689	3.32193	0.991872	N	N	N
Pv04758	3.32193	0.991872	N	N	N
Pv04770	3.32193	0.991872	N	N	N
Pv04927	3.32193	0.991872	N	N	N
Pv04973	3.32193	0.991872	N	N	N
Pv05052	3.32193	0.991872	N	N	N
Pv11056	3.32193	0.991872	N	N	N
Pv00231	3.32193	0.991872	N	N	N
Pv00018	3.32193	0.991872	N	N	N
Pv11064	3.32193	0.991872	N	N	N
Pv05145	3.32193	0.991872	N	N	N
Pv05225	3.32193	0.991872	N	N	N
Pv05235	3.32193	0.991872	N	N	N
Pv05289	3.32193	0.991872	N	N	N
Pv05301	3.32193	0.991872	N	N	N
Pv05456	3.32193	0.991872	N	N	N
Pv05470	3.32193	0.991872	N	N	N
Pv05698	3.32193	0.991872	N	N	N
Pv05723	3.32193	0.991872	N	N	N
Pv05781	3.32193	0.991872	N	N	N
Pv05812	3.32193	0.991872	N	N	N
Pv05824	3.32193	0.991872	N	N	N
Pv06089	3.32193	0.991872	N	N	N
Pv06107	3.32193	0.991872	N	N	N
Pv06147	3.32193	0.991872	N	N	N
Pv06224	3.32193	0.991872	N	N	N
Pv06272	3.32193	0.991872	N	N	N
Pv06414	3.32193	0.991872	N	N	N
Pv06455	3.32193	0.991872	N	N	N
Pv06478	3.32193	0.991872	N	N	N
Pv06522	3.32193	0.991872	N	N	N
Pv06560	3.32193	0.991872	N	N	N
Pv06573	3.32193	0.991872	N	N	N
Pv06620	3.32193	0.991872	N	N	N
Pv06636	3.32193	0.991872	N	N	N
Pv06733	3.32193	0.991872	N	N	N
Pv06769	3.32193	0.991872	N	N	N
Pv06787	3.32193	0.991872	N	N	N
Pv06813	3.32193	0.991872	N	N	N
Pv06874	3.32193	0.991872	N	N	N
Pv06895	3.32193	0.991872	N	N	N
Pv06901	3.32193	0.991872	N	N	N
Pv06943	3.32193	0.991872	N	N	N
Pv06948	3.32193	0.991872	N	N	N
Pv06952	3.32193	0.991872	N	N	N
Pv06956	3.32193	0.991872	N	N	N
Pv07012	3.32193	0.991872	N	N	N
Pv07054	3.32193	0.991872	N	N	N
Pv07148	3.32193	0.991872	N	N	N
Pv07149	3.32193	0.991872	N	N	N
Pv07166	3.32193	0.991872	N	N	N
Pv07322	3.32193	0.991872	N	N	N
Pv07355	3.32193	0.991872	N	N	N
Pv07504	3.32193	0.991872	N	N	N
Pv07645	3.32193	0.991872	N	N	N
Pv07744	3.32193	0.991872	N	N	N
Pv00025	3.32193	0.991872	N	N	N
Pv07765	3.32193	0.991872	N	N	N
Pv07784	3.32193	0.991872	N	N	N
Pv07937	3.32193	0.991872	N	N	N
Pv11859	3.32193	0.991872	N	N	N
Pv08068	3.32193	0.991872	N	N	N
Pv08169	3.32193	0.991872	N	N	N
Pv08245	3.32193	0.991872	N	N	N
Pv08391	3.32193	0.991872	N	N	N
Pv08449	3.32193	0.991872	N	N	N
Pv08476	3.32193	0.991872	N	N	N
Pv08484	3.32193	0.991872	N	N	N
Pv11972	3.32193	0.991872	N	N	N
Pv11973	3.32193	0.991872	N	N	N
Pv08575	3.32193	0.991872	N	N	N
Pv08576	3.32193	0.991872	N	N	N
Pv08579	3.32193	0.991872	N	N	N
Pv08586	3.32193	0.991872	N	N	N
Pv08656	3.32193	0.991872	N	N	N
Pv08679	3.32193	0.991872	N	N	N
Pv08851	3.32193	0.991872	N	N	N
Pv08949	3.32193	0.991872	N	N	N
Pv00110	3.32193	0.991872	N	N	N
Pv00111	3.32193	0.991872	N	N	N
Pv00120	3.32193	0.991872	N	N	N
Pv04718	2.58496	0.991185	Y	N	N
Pv12374	2.58496	0.991185	N	N	N
Pv00777	2.58496	0.991185	N	N	N
Pv00911	2.58496	0.991185	N	N	N
Pv01509	2.58496	0.991185	N	N	N
Pv01724	2.58496	0.991185	N	N	N
Pv02413	2.58496	0.991185	N	N	N
Pv02768	2.58496	0.991185	N	N	N
Pv03079	2.58496	0.991185	N	N	N
Pv03251	2.58496	0.991185	N	N	N
Pv03521	2.58496	0.991185	N	N	N
Pv03872	2.58496	0.991185	N	N	N
Pv04373	2.58496	0.991185	N	N	N
Pv04384	2.58496	0.991185	N	N	N
Pv04993	2.58496	0.991185	N	N	N
Pv05447	2.58496	0.991185	N	N	N
Pv06741	2.58496	0.991185	N	N	N
Pv06881	2.58496	0.991185	N	N	N
Pv07985	2.58496	0.991185	N	N	N
Pv08084	2.58496	0.991185	N	N	N
Pv08261	2.58496	0.991185	N	N	N
Pv08602	2.58496	0.991185	N	N	N
Pv08829	2.58496	0.991185	N	N	N
Pv08850	2.58496	0.991185	N	N	N
Pv00097(JL-19)	3	0.986135	Y	Y	N
Pv12850	-3	0.986135	N	N	N
Pv02501	-3	0.986135	N	N	N
Pv16008	-3	0.986135	N	N	N
Pv10632	-3	0.986135	N	N	N
Pv13508	-3	0.986135	N	N	N
Pv13614	-3	0.986135	N	N	N
Pv13666	-3	0.986135	N	N	N
Pv13736	-3	0.986135	N	N	N
Pv16684	-3	0.986135	N	N	N
Pv11612	-3	0.986135	N	N	N
Pv09559	3	0.986135	Y	N	N
Pv00443	3	0.986135	Y	N	N
Pv00752	3	0.986135	Y	N	N
Pv00811	3	0.986135	Y	N	N
Pv01293	3	0.986135	Y	N	N
Pv01646	3	0.986135	Y	N	N
Pv10302	3	0.986135	Y	N	N
Pv02488	3	0.986135	Y	N	N
Pv03873	3	0.986135	Y	N	N
Pv05154	3	0.986135	Y	N	N
Pv05290	3	0.986135	Y	N	N
Pv11143	3	0.986135	Y	N	N
Pv06575	3	0.986135	Y	N	N
Pv07162	3	0.986135	Y	N	N
Pv07323	3	0.986135	Y	N	N
Pv00107	3	0.986135	Y	N	N
Pv04977	3	0.986135	N	N	Y
Pv09251	3	0.986135	N	N	N
Pv09393	3	0.986135	N	N	N
Pv13167	3	0.986135	N	N	N
Pv13231	3	0.986135	N	N	N
Pv00307	3	0.986135	N	N	N
Pv00322	3	0.986135	N	N	N
Pv00325	3	0.986135	N	N	N
Pv00382	3	0.986135	N	N	N
Pv00415	3	0.986135	N	N	N
Pv00421	3	0.986135	N	N	N
Pv00472	3	0.986135	N	N	N
Pv00497	3	0.986135	N	N	N
Pv00541	3	0.986135	N	N	N
Pv00692	3	0.986135	N	N	N
Pv00696	3	0.986135	N	N	N
Pv10025	3	0.986135	N	N	N
Pv00729	3	0.986135	N	N	N
Pv00770	3	0.986135	N	N	N
Pv00860	3	0.986135	N	N	N
Pv00916	3	0.986135	N	N	N
Pv10074	3	0.986135	N	N	N
Pv00956	3	0.986135	N	N	N
Pv00973	3	0.986135	N	N	N
Pv00979	3	0.986135	N	N	N
Pv01002	3	0.986135	N	N	N
Pv01022	3	0.986135	N	N	N
Pv01185	3	0.986135	N	N	N
Pv01390	3	0.986135	N	N	N
Pv01443	3	0.986135	N	N	N
Pv01458	3	0.986135	N	N	N
Pv01459	3	0.986135	N	N	N
Pv01460	3	0.986135	N	N	N
Pv13383	3	0.986135	N	N	N
Pv01517	3	0.986135	N	N	N
Pv01580	3	0.986135	N	N	N
Pv01596	3	0.986135	N	N	N
Pv01690	3	0.986135	N	N	N
Pv01725	3	0.986135	N	N	N
Pv01778	3	0.986135	N	N	N
Pv01930	3	0.986135	N	N	N
Pv01969	3	0.986135	N	N	N
Pv01990	3	0.986135	N	N	N
Pv02015	3	0.986135	N	N	N
Pv02039	3	0.986135	N	N	N
Pv02077	3	0.986135	N	N	N
Pv02088	3	0.986135	N	N	N
Pv02093	3	0.986135	N	N	N
Pv00013	3	0.986135	N	N	N
Pv02138	3	0.986135	N	N	N
Pv10363	3	0.986135	N	N	N
Pv02160	3	0.986135	N	N	N
Pv02202	3	0.986135	N	N	N
Pv02208	3	0.986135	N	N	N
Pv02209	3	0.986135	N	N	N
Pv02284	3	0.986135	N	N	N
Pv00165	3	0.986135	N	N	N
Pv02320	3	0.986135	N	N	N
Pv02361	3	0.986135	N	N	N
Pv02384	3	0.986135	N	N	N
Pv02387	3	0.986135	N	N	N
Pv02404	3	0.986135	N	N	N
Pv02487	3	0.986135	N	N	N
Pv02524	3	0.986135	N	N	N
Pv02592	3	0.986135	N	N	N
Pv02611	3	0.986135	N	N	N
Pv02621	3	0.986135	N	N	N
Pv02652	3	0.986135	N	N	N
Pv02667	3	0.986135	N	N	N
Pv02672	3	0.986135	N	N	N
Pv02686	3	0.986135	N	N	N
Pv02697	3	0.986135	N	N	N
Pv02835	3	0.986135	N	N	N
Pv02907	3	0.986135	N	N	N
Pv02913	3	0.986135	N	N	N
Pv02960	3	0.986135	N	N	N
Pv03047	3	0.986135	N	N	N
Pv03066	3	0.986135	N	N	N
Pv03171	3	0.986135	N	N	N
Pv03306	3	0.986135	N	N	N
Pv03341	3	0.986135	N	N	N
Pv03347	3	0.986135	N	N	N
Pv10626	3	0.986135	N	N	N
Pv10657	3	0.986135	N	N	N
Pv03509	3	0.986135	N	N	N
Pv03510	3	0.986135	N	N	N
Pv03587	3	0.986135	N	N	N
Pv03610	3	0.986135	N	N	N
Pv03669	3	0.986135	N	N	N
Pv03759	3	0.986135	N	N	N
Pv03766	3	0.986135	N	N	N
Pv03826	3	0.986135	N	N	N
Pv03837	3	0.986135	N	N	N
Pv03867	3	0.986135	N	N	N
Pv03902	3	0.986135	N	N	N
Pv03911	3	0.986135	N	N	N
Pv03937	3	0.986135	N	N	N
Pv03999	3	0.986135	N	N	N
Pv04011	3	0.986135	N	N	N
Pv04027	3	0.986135	N	N	N
Pv04040	3	0.986135	N	N	N
Pv04084	3	0.986135	N	N	N
Pv04102	3	0.986135	N	N	N
Pv04115	3	0.986135	N	N	N
Pv04153	3	0.986135	N	N	N
Pv04198	3	0.986135	N	N	N
Pv04264	3	0.986135	N	N	N
Pv04336	3	0.986135	N	N	N
Pv04376	3	0.986135	N	N	N
Pv04405	3	0.986135	N	N	N
Pv04423	3	0.986135	N	N	N
Pv04432	3	0.986135	N	N	N
Pv04447	3	0.986135	N	N	N
Pv04481	3	0.986135	N	N	N
Pv04486	3	0.986135	N	N	N
Pv04589	3	0.986135	N	N	N
Pv04591	3	0.986135	N	N	N
Pv10951	3	0.986135	N	N	N
Pv04657	3	0.986135	N	N	N
Pv04669	3	0.986135	N	N	N
Pv04750	3	0.986135	N	N	N
Pv04756	3	0.986135	N	N	N
Pv04820	3	0.986135	N	N	N
Pv04823	3	0.986135	N	N	N
Pv04827	3	0.986135	N	N	N
Pv04840	3	0.986135	N	N	N
Pv04882	3	0.986135	N	N	N
Pv04888	3	0.986135	N	N	N
Pv04889	3	0.986135	N	N	N
Pv04915	3	0.986135	N	N	N
Pv04920	3	0.986135	N	N	N
Pv04942	3	0.986135	N	N	N
Pv04964	3	0.986135	N	N	N
Pv04996	3	0.986135	N	N	N
Pv00209	3	0.986135	N	N	N
Pv00219	3	0.986135	N	N	N
Pv00220	3	0.986135	N	N	N
Pv00240	3	0.986135	N	N	N
Pv00256	3	0.986135	N	N	N
Pv00258	3	0.986135	N	N	N
Pv11072	3	0.986135	N	N	N
Pv05156	3	0.986135	N	N	N
Pv05164	3	0.986135	N	N	N
Pv05177	3	0.986135	N	N	N
Pv05495	3	0.986135	N	N	N
Pv11146	3	0.986135	N	N	N
Pv05571	3	0.986135	N	N	N
Pv05579	3	0.986135	N	N	N
Pv05629	3	0.986135	N	N	N
Pv05635	3	0.986135	N	N	N
Pv05655	3	0.986135	N	N	N
Pv05702	3	0.986135	N	N	N
Pv05727	3	0.986135	N	N	N
Pv05757	3	0.986135	N	N	N
Pv05803	3	0.986135	N	N	N
Pv05818	3	0.986135	N	N	N
Pv05825	3	0.986135	N	N	N
Pv11232	3	0.986135	N	N	N
Pv05943	3	0.986135	N	N	N
Pv05968	3	0.986135	N	N	N
Pv06059	3	0.986135	N	N	N
Pv06073	3	0.986135	N	N	N
Pv06129	3	0.986135	N	N	N
Pv06157	3	0.986135	N	N	N
Pv06261	3	0.986135	N	N	N
Pv06294	3	0.986135	N	N	N
Pv06377	3	0.986135	N	N	N
Pv06433	3	0.986135	N	N	N
Pv06474	3	0.986135	N	N	N
Pv06492	3	0.986135	N	N	N
Pv11437	3	0.986135	N	N	N
Pv06589	3	0.986135	N	N	N
Pv06605	3	0.986135	N	N	N
Pv06615	3	0.986135	N	N	N
Pv06633	3	0.986135	N	N	N
Pv06665	3	0.986135	N	N	N
Pv06692	3	0.986135	N	N	N
Pv06693	3	0.986135	N	N	N
Pv06713	3	0.986135	N	N	N
Pv06760	3	0.986135	N	N	N
Pv06765	3	0.986135	N	N	N
Pv06816	3	0.986135	N	N	N
Pv06847	3	0.986135	N	N	N
Pv06871	3	0.986135	N	N	N
Pv06876	3	0.986135	N	N	N
Pv06899	3	0.986135	N	N	N
Pv06974	3	0.986135	N	N	N
Pv11521	3	0.986135	N	N	N
Pv07056	3	0.986135	N	N	N
Pv07058	3	0.986135	N	N	N
Pv07080	3	0.986135	N	N	N
Pv07146	3	0.986135	N	N	N
Pv07167	3	0.986135	N	N	N
Pv07218	3	0.986135	N	N	N
Pv07288	3	0.986135	N	N	N
Pv07334	3	0.986135	N	N	N
Pv07367	3	0.986135	N	N	N
Pv07375	3	0.986135	N	N	N
Pv07401	3	0.986135	N	N	N
Pv07415	3	0.986135	N	N	N
Pv07426	3	0.986135	N	N	N
Pv07438	3	0.986135	N	N	N
Pv07447	3	0.986135	N	N	N
Pv07506	3	0.986135	N	N	N
Pv11714	3	0.986135	N	N	N
Pv07621	3	0.986135	N	N	N
Pv07726	3	0.986135	N	N	N
Pv07787	3	0.986135	N	N	N
Pv07822	3	0.986135	N	N	N
Pv07876	3	0.986135	N	N	N
Pv07894	3	0.986135	N	N	N
Pv07915	3	0.986135	N	N	N
Pv08118	3	0.986135	N	N	N
Pv08137	3	0.986135	N	N	N
Pv08179	3	0.986135	N	N	N
Pv08203	3	0.986135	N	N	N
Pv00284	3	0.986135	N	N	N
Pv11894	3	0.986135	N	N	N
Pv08310	3	0.986135	N	N	N
Pv08338	3	0.986135	N	N	N
Pv08342	3	0.986135	N	N	N
Pv08348	3	0.986135	N	N	N
Pv08354	3	0.986135	N	N	N
Pv08420	3	0.986135	N	N	N
Pv08462	3	0.986135	N	N	N
Pv08473	3	0.986135	N	N	N
Pv08482	3	0.986135	N	N	N
Pv08513	3	0.986135	N	N	N
Pv08567	3	0.986135	N	N	N
Pv08608	3	0.986135	N	N	N
Pv08622	3	0.986135	N	N	N
Pv08745	3	0.986135	N	N	N
Pv08753	3	0.986135	N	N	N
Pv08831	3	0.986135	N	N	N
Pv08832	3	0.986135	N	N	N
Pv12065	3	0.986135	N	N	N
Pv00061	3	0.986135	N	N	N
Pv08907	3	0.986135	N	N	N
Pv08909	3	0.986135	N	N	N
Pv08952	3	0.986135	N	N	N
Pv00087	3	0.986135	N	N	N
Pv00088	3	0.986135	N	N	N
Pv00115	3	0.986135	N	N	N
Pv00039	3	0.986135	N	N	N
Pv01833	2.51457	0.985759	N	N	N
Pv01780	2.35755	0.985736	N	N	N
Pv03277	2.39232	0.985515	N	N	N
Pv06931	2.41504	0.985238	N	N	N
Pv04615	2.45943	0.984607	N	N	N
Pv05039	2.45943	0.984607	N	N	N
Pv05857	2.32193	0.984153	N	N	N
Pv06629	2.32193	0.984153	N	N	N
Pv07458	2.32193	0.984153	N	N	N
Pv02159	2.25634	0.984086	Y	N	N
Pv04364	2	0.983832	N	N	N
Pv08934	2	0.983654	N	N	N
Pv07240	2.08746	0.983499	N	N	N
Pv04311	2.22239	0.983333	N	N	N
Pv11020	2.22239	0.983333	N	N	N
Pv10205	2	0.982868	N	N	N
Pv00886	2.16993	0.981894	Y	N	N
Pv07457	2.16993	0.981894	N	N	N
Pv10057	2	0.981008	N	N	N
Pv04994	2	0.981008	N	N	N
Pv07229	-2.32193	0.979059	N	N	N
Pv01286	2.32193	0.979059	Y	N	N
Pv00652	2.32193	0.979059	N	N	N
Pv00700	2.32193	0.979059	N	N	N
Pv01227	2.32193	0.979059	N	N	N
Pv01687	2.32193	0.979059	N	N	N
Pv01761	2.32193	0.979059	N	N	N
Pv02252	2.32193	0.979059	N	N	N
Pv02709	2.32193	0.979059	N	N	N
Pv02764	2.32193	0.979059	N	N	N
Pv02772	2.32193	0.979059	N	N	N
Pv03083	2.32193	0.979059	N	N	N
Pv03295	2.32193	0.979059	N	N	N
Pv03400	2.32193	0.979059	N	N	N
Pv10663	2.32193	0.979059	N	N	N
Pv03703	2.32193	0.979059	N	N	N
Pv03729	2.32193	0.979059	N	N	N
Pv10766	2.32193	0.979059	N	N	N
Pv04488	2.32193	0.979059	N	N	N
Pv04868	2.32193	0.979059	N	N	N
Pv00243	2.32193	0.979059	N	N	N
Pv06172	2.32193	0.979059	N	N	N
Pv07047	2.32193	0.979059	N	N	N
Pv07049	2.32193	0.979059	N	N	N
Pv08037	2.32193	0.979059	N	N	N
Pv08086	2.32193	0.979059	N	N	N
Pv08707	2.32193	0.979059	N	N	N
Pv03169	2	0.973987	Y	N	N
Pv09169	2	0.973987	N	N	N
Pv09739	2	0.973987	N	N	N
Pv00505	2	0.973987	N	N	N
Pv01098	2	0.973987	N	N	N
Pv01448	2	0.973987	N	N	N
Pv01512	2	0.973987	N	N	N
Pv02139	2	0.973987	N	N	N
Pv02258	2	0.973987	N	N	N
Pv02552	2	0.973987	N	N	N
Pv02930	2	0.973987	N	N	N
Pv03107	2	0.973987	N	N	N
Pv03660	2	0.973987	N	N	N
Pv03862	2	0.973987	N	N	N
Pv04097	2	0.973987	N	N	N
Pv04247	2	0.973987	N	N	N
Pv04692	2	0.973987	N	N	N
Pv04944	2	0.973987	N	N	N
Pv05325	2	0.973987	N	N	N
Pv05511	2	0.973987	N	N	N
Pv05644	2	0.973987	N	N	N
Pv05656	2	0.973987	N	N	N
Pv05786	2	0.973987	N	N	N
Pv06372	2	0.973987	N	N	N
Pv11368	2	0.973987	N	N	N
Pv06521	2	0.973987	N	N	N
Pv07011	2	0.973987	N	N	N
Pv07589	2	0.973987	N	N	N
Pv08810	2	0.973987	N	N	N
Pv00117	2	0.973987	N	N	N
Pv16381	-2.58496	0.973145	Y	N	N
Pv08110	-2.58496	0.973145	Y	N	N
Pv12696	-2.58496	0.973145	N	N	N
Pv10197	-2.58496	0.973145	N	N	N
Pv10199	-2.58496	0.973145	N	N	N
Pv13482	-2.58496	0.973145	N	N	N
Pv03844	-2.58496	0.973145	N	N	N
Pv13646	-2.58496	0.973145	N	N	N
Pv13699	-2.58496	0.973145	N	N	N
Pv13773	-2.58496	0.973145	N	N	N
Pv00676	2.58496	0.973145	Y	N	N
Pv01433	2.58496	0.973145	Y	N	N
Pv01965	2.58496	0.973145	Y	N	N
Pv02454	2.58496	0.973145	Y	N	N
Pv02631	2.58496	0.973145	Y	N	N
Pv03444	2.58496	0.973145	Y	N	N
Pv03506	2.58496	0.973145	Y	N	N
Pv03582	2.58496	0.973145	Y	N	N
Pv03626	2.58496	0.973145	Y	N	N
Pv04120	2.58496	0.973145	Y	N	N
Pv06458	2.58496	0.973145	Y	N	N
Pv07048	2.58496	0.973145	Y	N	N
Pv07625	2.58496	0.973145	Y	N	N
Pv07815	2.58496	0.973145	Y	N	N
Pv08491	2.58496	0.973145	Y	N	N
Pv10715	2.58496	0.973145	N	N	Y
Pv11039	2.58496	0.973145	N	N	Y
Pv08422	2.58496	0.973145	N	N	Y
Pv11947	2.58496	0.973145	N	N	Y
Pv12191	2.58496	0.973145	N	N	N
Pv09053	2.58496	0.973145	N	N	N
Pv09052	2.58496	0.973145	N	N	N
Pv09172	2.58496	0.973145	N	N	N
Pv12612	2.58496	0.973145	N	N	N
Pv12652	2.58496	0.973145	N	N	N
Pv09418	2.58496	0.973145	N	N	N
Pv09461	2.58496	0.973145	N	N	N
Pv14273	2.58496	0.973145	N	N	N
Pv09562	2.58496	0.973145	N	N	N
Pv09663	2.58496	0.973145	N	N	N
Pv09687	2.58496	0.973145	N	N	N
Pv09696	2.58496	0.973145	N	N	N
Pv09718	2.58496	0.973145	N	N	N
Pv00299	2.58496	0.973145	N	N	N
Pv00336	2.58496	0.973145	N	N	N
Pv00358	2.58496	0.973145	N	N	N
Pv00408	2.58496	0.973145	N	N	N
Pv00409	2.58496	0.973145	N	N	N
Pv00544	2.58496	0.973145	N	N	N
Pv00552	2.58496	0.973145	N	N	N
Pv00581	2.58496	0.973145	N	N	N
Pv00586	2.58496	0.973145	N	N	N
Pv00662	2.58496	0.973145	N	N	N
Pv00675	2.58496	0.973145	N	N	N
Pv00703	2.58496	0.973145	N	N	N
Pv00755	2.58496	0.973145	N	N	N
Pv00758	2.58496	0.973145	N	N	N
Pv00788	2.58496	0.973145	N	N	N
Pv00808	2.58496	0.973145	N	N	N
Pv00829	2.58496	0.973145	N	N	N
Pv00882	2.58496	0.973145	N	N	N
Pv00887	2.58496	0.973145	N	N	N
Pv00952	2.58496	0.973145	N	N	N
Pv00957	2.58496	0.973145	N	N	N
Pv00984	2.58496	0.973145	N	N	N
Pv10096	2.58496	0.973145	N	N	N
Pv01043	2.58496	0.973145	N	N	N
Pv01076	2.58496	0.973145	N	N	N
Pv10109	2.58496	0.973145	N	N	N
Pv01137	2.58496	0.973145	N	N	N
Pv01144	2.58496	0.973145	N	N	N
Pv01165	2.58496	0.973145	N	N	N
Pv01171	2.58496	0.973145	N	N	N
Pv01187	2.58496	0.973145	N	N	N
Pv01224	2.58496	0.973145	N	N	N
Pv01323	2.58496	0.973145	N	N	N
Pv01328	2.58496	0.973145	N	N	N
Pv01391	2.58496	0.973145	N	N	N
Pv01405	2.58496	0.973145	N	N	N
Pv01420	2.58496	0.973145	N	N	N
Pv01507	2.58496	0.973145	N	N	N
Pv01513	2.58496	0.973145	N	N	N
Pv01516	2.58496	0.973145	N	N	N
Pv01527	2.58496	0.973145	N	N	N
Pv01556	2.58496	0.973145	N	N	N
Pv01562	2.58496	0.973145	N	N	N
Pv01654	2.58496	0.973145	N	N	N
Pv01717	2.58496	0.973145	N	N	N
Pv10265	2.58496	0.973145	N	N	N
Pv01760	2.58496	0.973145	N	N	N
Pv10288	2.58496	0.973145	N	N	N
Pv01820	2.58496	0.973145	N	N	N
Pv01835	2.58496	0.973145	N	N	N
Pv01902	2.58496	0.973145	N	N	N
Pv00130	2.58496	0.973145	N	N	N
Pv01985	2.58496	0.973145	N	N	N
Pv02023	2.58496	0.973145	N	N	N
Pv02042	2.58496	0.973145	N	N	N
Pv02084	2.58496	0.973145	N	N	N
Pv00140	2.58496	0.973145	N	N	N
Pv10351	2.58496	0.973145	N	N	N
Pv02115	2.58496	0.973145	N	N	N
Pv02131	2.58496	0.973145	N	N	N
Pv02143	2.58496	0.973145	N	N	N
Pv02158	2.58496	0.973145	N	N	N
Pv02176	2.58496	0.973145	N	N	N
Pv02192	2.58496	0.973145	N	N	N
Pv02224	2.58496	0.973145	N	N	N
Pv02240	2.58496	0.973145	N	N	N
Pv02301	2.58496	0.973145	N	N	N
Pv10385	2.58496	0.973145	N	N	N
Pv02386	2.58496	0.973145	N	N	N
Pv10428	2.58496	0.973145	N	N	N
Pv10435	2.58496	0.973145	N	N	N
Pv02448	2.58496	0.973145	N	N	N
Pv02523	2.58496	0.973145	N	N	N
Pv10447	2.58496	0.973145	N	N	N
Pv10448	2.58496	0.973145	N	N	N
Pv02564	2.58496	0.973145	N	N	N
Pv02575	2.58496	0.973145	N	N	N
Pv02596	2.58496	0.973145	N	N	N
Pv02632	2.58496	0.973145	N	N	N
Pv02690	2.58496	0.973145	N	N	N
Pv02710	2.58496	0.973145	N	N	N
Pv02720	2.58496	0.973145	N	N	N
Pv02730	2.58496	0.973145	N	N	N
Pv02787	2.58496	0.973145	N	N	N
Pv02876	2.58496	0.973145	N	N	N
Pv10524	2.58496	0.973145	N	N	N
Pv02902	2.58496	0.973145	N	N	N
Pv02942	2.58496	0.973145	N	N	N
Pv02959	2.58496	0.973145	N	N	N
Pv02971	2.58496	0.973145	N	N	N
Pv02979	2.58496	0.973145	N	N	N
Pv02993	2.58496	0.973145	N	N	N
Pv03025	2.58496	0.973145	N	N	N
Pv03029	2.58496	0.973145	N	N	N
Pv10553	2.58496	0.973145	N	N	N
Pv03137	2.58496	0.973145	N	N	N
Pv03150	2.58496	0.973145	N	N	N
Pv03164	2.58496	0.973145	N	N	N
Pv03217	2.58496	0.973145	N	N	N
Pv03225	2.58496	0.973145	N	N	N
Pv03233	2.58496	0.973145	N	N	N
Pv03250	2.58496	0.973145	N	N	N
Pv03279	2.58496	0.973145	N	N	N
Pv03294	2.58496	0.973145	N	N	N
Pv03352	2.58496	0.973145	N	N	N
Pv10615	2.58496	0.973145	N	N	N
Pv03449	2.58496	0.973145	N	N	N
Pv03465	2.58496	0.973145	N	N	N
Pv03498	2.58496	0.973145	N	N	N
Pv03499	2.58496	0.973145	N	N	N
Pv10660	2.58496	0.973145	N	N	N
Pv03586	2.58496	0.973145	N	N	N
Pv10705	2.58496	0.973145	N	N	N
Pv03738	2.58496	0.973145	N	N	N
Pv03827	2.58496	0.973145	N	N	N
Pv03828	2.58496	0.973145	N	N	N
Pv03887	2.58496	0.973145	N	N	N
Pv03915	2.58496	0.973145	N	N	N
Pv03922	2.58496	0.973145	N	N	N
Pv03929	2.58496	0.973145	N	N	N
Pv03932	2.58496	0.973145	N	N	N
Pv03959	2.58496	0.973145	N	N	N
Pv03961	2.58496	0.973145	N	N	N
Pv03971	2.58496	0.973145	N	N	N
Pv04001	2.58496	0.973145	N	N	N
Pv04006	2.58496	0.973145	N	N	N
Pv04049	2.58496	0.973145	N	N	N
Pv04087	2.58496	0.973145	N	N	N
Pv04088	2.58496	0.973145	N	N	N
Pv04109	2.58496	0.973145	N	N	N
Pv04121	2.58496	0.973145	N	N	N
Pv04134	2.58496	0.973145	N	N	N
Pv04147	2.58496	0.973145	N	N	N
Pv10868	2.58496	0.973145	N	N	N
Pv04261	2.58496	0.973145	N	N	N
Pv04327	2.58496	0.973145	N	N	N
Pv04354	2.58496	0.973145	N	N	N
Pv04360	2.58496	0.973145	N	N	N
Pv04406	2.58496	0.973145	N	N	N
Pv04453	2.58496	0.973145	N	N	N
Pv04493	2.58496	0.973145	N	N	N
Pv04596	2.58496	0.973145	N	N	N
Pv04602	2.58496	0.973145	N	N	N
Pv04633	2.58496	0.973145	N	N	N
Pv04666	2.58496	0.973145	N	N	N
Pv04699	2.58496	0.973145	N	N	N
Pv10980	2.58496	0.973145	N	N	N
Pv04746	2.58496	0.973145	N	N	N
Pv04786	2.58496	0.973145	N	N	N
Pv04870	2.58496	0.973145	N	N	N
Pv04890	2.58496	0.973145	N	N	N
Pv04913	2.58496	0.973145	N	N	N
Pv04917	2.58496	0.973145	N	N	N
Pv04932	2.58496	0.973145	N	N	N
Pv04941	2.58496	0.973145	N	N	N
Pv04992	2.58496	0.973145	N	N	N
Pv05016	2.58496	0.973145	N	N	N
Pv05031	2.58496	0.973145	N	N	N
Pv05034	2.58496	0.973145	N	N	N
Pv05046	2.58496	0.973145	N	N	N
Pv05049	2.58496	0.973145	N	N	N
Pv05062	2.58496	0.973145	N	N	N
Pv05090	2.58496	0.973145	N	N	N
Pv00217	2.58496	0.973145	N	N	N
Pv00218	2.58496	0.973145	N	N	N
Pv09928	2.58496	0.973145	N	N	N
Pv00247	2.58496	0.973145	N	N	N
Pv00263	2.58496	0.973145	N	N	N
Pv00264	2.58496	0.973145	N	N	N
Pv00271	2.58496	0.973145	N	N	N
Pv05169	2.58496	0.973145	N	N	N
Pv05191	2.58496	0.973145	N	N	N
Pv05217	2.58496	0.973145	N	N	N
Pv05228	2.58496	0.973145	N	N	N
Pv05229	2.58496	0.973145	N	N	N
Pv05306	2.58496	0.973145	N	N	N
Pv05369	2.58496	0.973145	N	N	N
Pv05435	2.58496	0.973145	N	N	N
Pv05468	2.58496	0.973145	N	N	N
Pv05476	2.58496	0.973145	N	N	N
Pv05551	2.58496	0.973145	N	N	N
Pv05576	2.58496	0.973145	N	N	N
Pv05577	2.58496	0.973145	N	N	N
Pv05634	2.58496	0.973145	N	N	N
Pv05713	2.58496	0.973145	N	N	N
Pv11200	2.58496	0.973145	N	N	N
Pv11206	2.58496	0.973145	N	N	N
Pv05778	2.58496	0.973145	N	N	N
Pv05779	2.58496	0.973145	N	N	N
Pv05835	2.58496	0.973145	N	N	N
Pv11231	2.58496	0.973145	N	N	N
Pv05893	2.58496	0.973145	N	N	N
Pv05902	2.58496	0.973145	N	N	N
Pv05911	2.58496	0.973145	N	N	N
Pv05962	2.58496	0.973145	N	N	N
Pv05971	2.58496	0.973145	N	N	N
Pv05989	2.58496	0.973145	N	N	N
Pv05995	2.58496	0.973145	N	N	N
Pv06009	2.58496	0.973145	N	N	N
Pv06026	2.58496	0.973145	N	N	N
Pv11275	2.58496	0.973145	N	N	N
Pv06040	2.58496	0.973145	N	N	N
Pv06138	2.58496	0.973145	N	N	N
Pv06156	2.58496	0.973145	N	N	N
Pv06196	2.58496	0.973145	N	N	N
Pv06200	2.58496	0.973145	N	N	N
Pv06293	2.58496	0.973145	N	N	N
Pv06358	2.58496	0.973145	N	N	N
Pv06461	2.58496	0.973145	N	N	N
Pv06508	2.58496	0.973145	N	N	N
Pv06531	2.58496	0.973145	N	N	N
Pv06570	2.58496	0.973145	N	N	N
Pv06638	2.58496	0.973145	N	N	N
Pv06656	2.58496	0.973145	N	N	N
Pv06691	2.58496	0.973145	N	N	N
Pv06698	2.58496	0.973145	N	N	N
Pv06703	2.58496	0.973145	N	N	N
Pv06754	2.58496	0.973145	N	N	N
Pv06755	2.58496	0.973145	N	N	N
Pv06797	2.58496	0.973145	N	N	N
Pv06867	2.58496	0.973145	N	N	N
Pv06878	2.58496	0.973145	N	N	N
Pv06891	2.58496	0.973145	N	N	N
Pv06893	2.58496	0.973145	N	N	N
Pv06927	2.58496	0.973145	N	N	N
Pv06930	2.58496	0.973145	N	N	N
Pv07005	2.58496	0.973145	N	N	N
Pv07015	2.58496	0.973145	N	N	N
Pv07037	2.58496	0.973145	N	N	N
Pv11543	2.58496	0.973145	N	N	N
Pv07085	2.58496	0.973145	N	N	N
Pv07155	2.58496	0.973145	N	N	N
Pv07237	2.58496	0.973145	N	N	N
Pv07248	2.58496	0.973145	N	N	N
Pv07303	2.58496	0.973145	N	N	N
Pv07305	2.58496	0.973145	N	N	N
Pv07414	2.58496	0.973145	N	N	N
Pv07451	2.58496	0.973145	N	N	N
Pv07478	2.58496	0.973145	N	N	N
Pv07489	2.58496	0.973145	N	N	N
Pv07490	2.58496	0.973145	N	N	N
Pv07495	2.58496	0.973145	N	N	N
Pv07510	2.58496	0.973145	N	N	N
Pv07582	2.58496	0.973145	N	N	N
Pv07638	2.58496	0.973145	N	N	N
Pv07639	2.58496	0.973145	N	N	N
Pv07654	2.58496	0.973145	N	N	N
Pv07665	2.58496	0.973145	N	N	N
Pv07687	2.58496	0.973145	N	N	N
Pv07689	2.58496	0.973145	N	N	N
Pv07695	2.58496	0.973145	N	N	N
Pv07719	2.58496	0.973145	N	N	N
Pv07735	2.58496	0.973145	N	N	N
Pv07760	2.58496	0.973145	N	N	N
Pv07788	2.58496	0.973145	N	N	N
Pv07792	2.58496	0.973145	N	N	N
Pv07824	2.58496	0.973145	N	N	N
Pv07829	2.58496	0.973145	N	N	N
Pv07830	2.58496	0.973145	N	N	N
Pv11809	2.58496	0.973145	N	N	N
Pv07893	2.58496	0.973145	N	N	N
Pv07895	2.58496	0.973145	N	N	N
Pv07918	2.58496	0.973145	N	N	N
Pv08002	2.58496	0.973145	N	N	N
Pv08017	2.58496	0.973145	N	N	N
Pv11857	2.58496	0.973145	N	N	N
Pv08052	2.58496	0.973145	N	N	N
Pv08076	2.58496	0.973145	N	N	N
Pv08083	2.58496	0.973145	N	N	N
Pv08196	2.58496	0.973145	N	N	N
Pv08249	2.58496	0.973145	N	N	N
Pv08250	2.58496	0.973145	N	N	N
Pv08256	2.58496	0.973145	N	N	N
Pv08272	2.58496	0.973145	N	N	N
Pv08280	2.58496	0.973145	N	N	N
Pv08292	2.58496	0.973145	N	N	N
Pv08299	2.58496	0.973145	N	N	N
Pv08326	2.58496	0.973145	N	N	N
Pv08343	2.58496	0.973145	N	N	N
Pv08358	2.58496	0.973145	N	N	N
Pv11930	2.58496	0.973145	N	N	N
Pv08406	2.58496	0.973145	N	N	N
Pv08425	2.58496	0.973145	N	N	N
Pv11934	2.58496	0.973145	N	N	N
Pv00029	2.58496	0.973145	N	N	N
Pv08488	2.58496	0.973145	N	N	N
Pv08511	2.58496	0.973145	N	N	N
Pv08566	2.58496	0.973145	N	N	N
Pv08590	2.58496	0.973145	N	N	N
Pv11988	2.58496	0.973145	N	N	N
Pv08593	2.58496	0.973145	N	N	N
Pv08647	2.58496	0.973145	N	N	N
Pv08651	2.58496	0.973145	N	N	N
Pv08653	2.58496	0.973145	N	N	N
Pv08680	2.58496	0.973145	N	N	N
Pv08717	2.58496	0.973145	N	N	N
Pv09796	2.58496	0.973145	N	N	N
Pv12018	2.58496	0.973145	N	N	N
Pv08768	2.58496	0.973145	N	N	N
Pv08796	2.58496	0.973145	N	N	N
Pv08905	2.58496	0.973145	N	N	N
Pv12110	2.58496	0.973145	N	N	N
Pv00080	2.58496	0.973145	N	N	N
Pv00093	2.58496	0.973145	N	N	N
Pv00104	2.58496	0.973145	N	N	N

## Sheet: 24h>0.95-2141
GeneID	log2(FC)	prob	SP	RXLR	CRN
Pv13225	6.39232	1	N	N	N
Pv12279	7.91886	1	Y	N	N
Pv12057	4.80735	1	N	N	N
Pv11624	5.49185	1	N	N	N
Pv11618	7.16993	1	N	N	N
Pv11551	6.08746	1	N	N	N
Pv10768	4.93074	1	N	N	N
Pv10695	5.64386	1	N	N	N
Pv10266	6.2854	1	N	N	N
Pv10212	4.97728	1	N	N	N
Pv09562	5.72792	1	N	N	N
Pv09261	4.62727	1	N	N	N
Pv09033	6.35755	1	N	N	N
Pv08888	7.06609	1	N	N	N
Pv08726	4.57289	1	N	N	N
Pv08722	4.45943	1	N	N	N
Pv08659	5.42626	1	N	N	N
Pv08650	6.24793	1	N	N	N
Pv08492	5.61471	1	Y	N	N
Pv08395	6.49185	1	Y	N	N
Pv08226	6.44294	1	N	N	N
Pv08222	6.52356	1	N	N	N
Pv08199	5.24793	1	N	N	N
Pv08166	5	1	N	N	N
Pv08054	5.2854	1	N	N	N
Pv07838	5.74147	1	N	N	N
Pv07486	8.08746	1	N	N	N
Pv07473	5.64386	1	N	N	N
Pv07240	6.93074	1	N	N	N
Pv07149	5.32193	1	N	N	N
Pv07090	6.64386	1	N	N	N
Pv07089	6.52356	1	Y	N	N
Pv07066	6	1	N	N	N
Pv07008	6.61471	1	N	N	N
Pv06981	4.70044	1	N	N	N
Pv06908	4.90689	1	N	N	N
Pv06782	4.97728	1	N	N	N
Pv06780	5.05889	1	N	N	N
Pv06742	5.78136	1	N	N	N
Pv06734	6.20945	1	N	N	N
Pv06635	5.43741	1	N	N	N
Pv06565	4.72792	1	N	N	N
Pv06516	7.36632	1	N	N	N
Pv06222	6.35755	1	N	N	N
Pv06201	4.70044	1	N	N	N
Pv06127	6.70044	1	Y	N	N
Pv06090	7.22882	1	N	N	N
Pv06063	4.90689	1	N	N	N
Pv05945	6.70044	1	N	N	N
Pv05940	7.30378	1	N	N	N
Pv05849	4.64386	1	N	N	N
Pv05808	6.58496	1	Y	N	N
Pv05806	5.32193	1	N	N	N
Pv05800	5.45943	1	Y	N	N
Pv05799	4.50779	1	N	N	N
Pv05703	4.32193	1	N	N	N
Pv05675	6.04439	1	N	N	N
Pv05652	5.9542	1	N	N	N
Pv05651	5	1	N	N	N
Pv05546	6.45943	1	N	N	N
Pv05471	5.67243	1	N	N	N
Pv05444	-6.35755	1	N	N	N
Pv05173	6.80735	1	N	N	N
Pv05079	6.36632	1	N	N	N
Pv05000	4.90689	1	N	N	N
Pv04907	6.55459	1	N	N	N
Pv04905	7.08746	1	N	N	N
Pv04864	5.39232	1	N	N	N
Pv04817	7.14975	1	N	N	N
Pv04801	6.58496	1	N	N	N
Pv04664	6.08746	1	N	N	N
Pv04612	5.61471	1	N	N	N
Pv04608	6.55459	1	N	N	N
Pv04590	6.72792	1	N	N	N
Pv04357	5.9542	1	N	N	N
Pv04311	6.12928	1	N	N	N
Pv04272	5.22882	1	N	N	N
Pv04199	-6.2854	1	N	N	N
Pv04157	6	1	N	N	N
Pv04117	4.87447	1	N	N	N
Pv03830	7.37504	1	Y	N	N
Pv03696	6.20945	1	N	N	N
Pv03688	5.49185	1	N	N	N
Pv03685	5.6837	1	N	N	N
Pv03636	6.06609	1	N	N	N
Pv03489	5.38082	1	N	N	N
Pv03395	4.39232	1	N	N	N
Pv03328	6.18982	1	Y	N	N
Pv02994	5.90689	1	N	N	N
Pv02963	4.99247	1	N	N	N
Pv02938	6.35755	1	N	N	N
Pv02885	6.62936	1	N	N	N
Pv02866	5.45943	1	N	N	N
Pv02775	4.93074	1	N	N	N
Pv02750	6.45943	1	N	N	N
Pv02565	9.2384	1	N	N	N
Pv02263	4.67807	1	Y	N	N
Pv02250	6.64386	1	N	N	N
Pv02021	4.9542	1	N	N	N
Pv01833	5.47573	1	N	N	N
Pv01709	5.6865	1	N	N	N
Pv01525	6.70044	1	N	N	N
Pv01424	6.30378	1	N	N	N
Pv01413	8.60363	1	N	N	N
Pv01355	6.42626	1	N	N	N
Pv01321	5.16993	1	Y	N	N
Pv01296	6.24793	1	N	N	N
Pv01292	5.44294	1	N	N	N
Pv00919	4.66297	1	N	N	N
Pv00777	5.90689	1	N	N	N
Pv00680	7.18982	1	N	N	N
Pv00658	5.04439	1	N	N	N
Pv00618	5.90689	1	N	N	N
Pv00612	5.2854	1	N	N	N
Pv00530	5.32193	1	N	N	N
Pv00487	4.52356	1	N	N	N
Pv00384	6.58496	1	N	N	N
Pv00269	4.7577	1	N	N	N
Pv00242	5.10852	1	N	N	N
Pv00224	5.45943	1	N	N	N
Pv00215	5.58496	1	N	N	N
Pv00204	6.35755	1	N	N	N
Pv00150	6.32193	1	N	N	N
Pv00111	5.9542	1	N	N	N
Pv00084	7.78136	1	N	N	N
Pv00079	7.94251	1	N	N	N
Pv00077	4.9542	1	N	N	N
Pv00073	7.11894	1	N	N	N
Pv00062	6.02237	1	N	N	N
Pv11996	4.2854	0.999992	N	N	N
Pv08102	4.2854	0.999992	N	N	N
Pv07778	5.85798	0.999992	N	N	N
Pv07717	4.04439	0.999992	N	N	N
Pv07055	4	0.999992	N	N	N
Pv07023	4.2854	0.999992	N	N	N
Pv06730	4.04041	0.999992	N	N	N
Pv05099	4	0.999992	N	N	N
Pv00411	4.11548	0.999992	N	N	N
Pv00260	5.85798	0.999992	N	N	N
Pv00063	4.16262	0.999992	N	N	N
Pv08673	4.75489	0.999975	N	N	N
Pv08602	5.75489	0.999975	N	N	N
Pv07422	5.80735	0.999975	N	N	N
Pv05656	5.75489	0.999975	N	N	N
Pv04666	5.75489	0.999975	N	N	N
Pv03428	4.80735	0.999975	N	N	N
Pv03415	5.80735	0.999975	N	N	N
Pv02408	5.80735	0.999975	N	N	N
Pv01370	5.75489	0.999975	N	N	N
Pv01223	4.75489	0.999975	N	N	N
Pv00742	4.80735	0.999975	N	N	N
Pv10026	5.64386	0.999967	N	N	N
Pv07824	5.70044	0.999967	N	N	N
Pv07612	5.70044	0.999967	N	N	N
Pv05325	5.70044	0.999967	N	N	N
Pv03389	4.64386	0.999967	N	N	N
Pv03052	5.64386	0.999967	N	N	N
Pv03034	4.70044	0.999967	N	N	N
Pv01031	4.70044	0.999967	N	N	N
Pv00948	4.70044	0.999967	N	N	N
Pv00376	5.64386	0.999967	N	N	N
Pv00168	5.70044	0.999967	N	N	N
Pv08234	5.58496	0.999958	N	N	N
Pv07427	5.58496	0.999958	N	N	N
Pv06923	4.58496	0.999958	N	N	N
Pv06818	5.58496	0.999958	N	N	N
Pv06320	5.58496	0.999958	N	N	N
Pv12001	5.52356	0.999925	N	N	N
Pv10148	5.52356	0.999925	N	N	N
Pv08182	4.52356	0.999925	N	N	N
Pv06728	3.9542	0.999925	N	N	N
Pv06568	3.80735	0.999925	N	N	N
Pv06241	3.848	0.999925	N	N	N
Pv04976	5.52356	0.999925	N	N	N
Pv03767	3.80735	0.999925	N	N	N
Pv03716	3.85798	0.999925	Y	N	N
Pv03689	3.8679	0.999925	N	N	N
Pv02679	3.90689	0.999925	N	N	N
Pv02252	5.52356	0.999925	N	N	N
Pv02140	5.52356	0.999925	N	N	N
Pv01819	3.80735	0.999925	N	N	N
Pv01629	3.80735	0.999925	N	N	N
Pv01437	3.848	0.999925	N	N	N
Pv01025	4.52356	0.999925	N	N	N
Pv00238	4.52356	0.999925	N	N	N
Pv07866	3.90689	0.999917	N	N	N
Pv06851	5.45943	0.9999	N	N	N
Pv06689	4.45943	0.9999	N	N	N
Pv05994	5.45943	0.9999	N	N	N
Pv05321	4.45943	0.9999	N	N	N
Pv04010	4.45943	0.9999	N	N	N
Pv01418	5.45943	0.9999	N	N	N
Pv01053	3.85798	0.9999	N	N	N
Pv11519	4.39232	0.999858	N	N	N
Pv07834	4.39232	0.999858	N	N	N
Pv06956	5.39232	0.999858	N	N	N
Pv05743	4.39232	0.999858	N	N	N
Pv04918	4.39232	0.999858	N	N	N
Pv02710	5.39232	0.999858	N	N	N
Pv02037	5.39232	0.999858	N	N	N
Pv00018	4.39232	0.999858	N	N	N
Pv08415	4.32193	0.99985	Y	Y	N
Pv11014	-5.32193	0.99985	Y	N	N
Pv09152	5.32193	0.99985	N	N	N
Pv08513	4.32193	0.99985	N	N	N
Pv02993	5.32193	0.99985	N	N	N
Pv02926	5.32193	0.99985	Y	N	N
Pv02423	4.32193	0.99985	N	N	N
Pv02259	5.32193	0.99985	N	N	N
Pv02139	5.32193	0.99985	N	N	N
Pv01748	4.32193	0.99985	N	N	N
Pv01455	4.32193	0.99985	N	N	N
Pv06695	5.24793	0.999767	N	N	N
Pv03124	5.24793	0.999767	N	N	N
Pv02599	5.24793	0.999767	N	N	N
Pv10662	4.24793	0.999758	N	N	N
Pv10205	4.24793	0.999758	N	N	N
Pv07779	4.24793	0.999758	N	N	N
Pv05836	4.24793	0.999758	N	N	N
Pv05801	4.24793	0.999758	N	N	N
Pv05255	4.24793	0.999758	N	N	N
Pv02925	4.24793	0.999758	N	N	N
Pv02170	4.24793	0.999758	N	N	N
Pv00567	4.24793	0.999758	N	N	N
Pv08348	5.16993	0.999717	N	N	N
Pv07979	5.16993	0.999717	N	N	N
Pv07500	5.16993	0.999717	N	N	N
Pv07458	5.16993	0.999717	N	N	N
Pv06924	5.16993	0.999717	N	N	N
Pv06645	5.16993	0.999717	N	N	N
Pv05996	5.16993	0.999717	N	N	N
Pv05528	5.16993	0.999717	N	N	N
Pv05061	5.16993	0.999717	N	N	N
Pv02226	5.16993	0.999717	N	N	N
Pv08146	4.16993	0.999708	N	N	N
Pv07830	4.16993	0.999708	N	N	N
Pv07004	4.16993	0.999708	N	N	N
Pv06815	4.16993	0.999708	N	N	N
Pv04522	4.16993	0.999708	Y	N	N
Pv04137	4.16993	0.999708	N	N	N
Pv03517	4.16993	0.999708	N	N	N
Pv02326	4.16993	0.999708	N	N	N
Pv02220	4.16993	0.999708	N	N	N
Pv11113	3.73697	0.999692	N	N	N
Pv07474	3.73697	0.999692	N	N	N
Pv07325	3.78136	0.999692	N	N	N
Pv06629	3.73697	0.999692	N	N	N
Pv03877	3.79008	0.999692	N	N	N
Pv01646	3.78136	0.999692	Y	N	N
Pv06132	3.58496	0.999683	N	N	N
Pv01606	3.64386	0.999683	N	N	N
Pv06272	5.08746	0.999666	N	N	N
Pv05971	5.08746	0.999666	N	N	N
Pv05485	5.08746	0.999666	N	N	N
Pv05341	5.08746	0.999666	N	N	N
Pv05190	5.08746	0.999666	N	N	N
Pv03661	5.08746	0.999666	N	N	N
Pv03541	5.08746	0.999666	N	N	N
Pv02690	5.08746	0.999666	N	N	N
Pv02386	5.08746	0.999666	N	N	N
Pv00198	5.08746	0.999666	N	N	N
Pv09922	4.08746	0.999658	N	N	N
Pv08205	3.70044	0.999658	N	N	N
Pv07491	4.08746	0.999658	N	N	N
Pv06207	3.75489	0.999658	Y	N	N
Pv05607	4.08746	0.999658	N	N	N
Pv05545	4.08746	0.999658	N	N	N
Pv04956	4.08746	0.999658	N	N	N
Pv02768	4.08746	0.999658	N	N	N
Pv01747	3.75489	0.999658	N	N	N
Pv04538	3.64386	0.999641	N	N	N
Pv00531	3.64386	0.999641	N	N	N
Pv00345	3.64386	0.999641	N	N	N
Pv10719	5	0.999633	N	N	N
Pv08803	5	0.999633	N	N	N
Pv08493	5	0.999633	Y	N	N
Pv08141	5	0.999633	N	N	N
Pv06889	5	0.999633	Y	N	N
Pv06446	5	0.999633	N	N	N
Pv01506	-5	0.999633	N	N	N
Pv05812	4	0.999625	N	N	N
Pv05201	4	0.999625	N	N	N
Pv03783	4	0.999625	N	N	N
Pv03512	4	0.999625	N	N	N
Pv01448	4	0.999625	N	N	N
Pv00364	4	0.999625	N	N	N
Pv07835	3.58496	0.999608	N	N	N
Pv05367	3.58496	0.999608	N	N	N
Pv12065	4.90689	0.999525	N	N	N
Pv10868	4.90689	0.999525	N	N	N
Pv07690	4.90689	0.999525	N	N	N
Pv07577	4.90689	0.999525	N	N	N
Pv07047	4.90689	0.999525	N	N	N
Pv06512	4.90689	0.999525	N	N	N
Pv04583	4.90689	0.999525	N	N	N
Pv01160	4.90689	0.999525	N	N	N
Pv00441	4.90689	0.999525	Y	N	N
Pv00205	4.90689	0.999525	N	N	N
Pv08870	3.90689	0.99945	N	N	N
Pv06797	3.90689	0.99945	N	N	N
Pv06529	3.90689	0.99945	N	N	N
Pv05171	3.90689	0.99945	Y	N	N
Pv02192	3.90689	0.99945	N	N	N
Pv01870	-3.90689	0.99945	N	N	N
Pv01456	3.90689	0.99945	N	N	N
Pv01328	3.90689	0.99945	N	N	N
Pv01020	3.90689	0.99945	N	N	N
Pv00243	3.90689	0.99945	N	N	N
Pv07652	3.56071	0.999441	N	N	N
Pv04665	3.45943	0.999441	N	N	N
Pv03885	3.45943	0.999441	N	N	N
Pv01244	3.48382	0.999441	N	N	N
Pv01078	3.51096	0.999441	N	N	N
Pv01057	3.53605	0.999441	Y	N	N
Pv11013	3.4361	0.999433	Y	N	N
Pv07042	3.36923	0.999425	N	N	N
Pv05075	3.36923	0.999425	N	N	N
Pv04814	3.36923	0.999425	N	N	N
Pv02159	3.36923	0.999425	Y	N	N
Pv01056	3.36923	0.999425	Y	N	N
Pv05968	3.52356	0.999341	N	N	N
Pv05746	3.52356	0.999341	N	N	N
Pv04373	3.52356	0.999341	N	N	N
Pv11481	4.80735	0.999333	N	N	N
Pv11137	4.80735	0.999333	N	N	N
Pv10785	4.80735	0.999333	N	N	N
Pv08296	4.80735	0.999333	N	N	N
Pv08127	4.80735	0.999333	N	N	N
Pv07374	4.80735	0.999333	N	N	N
Pv06879	4.80735	0.999333	N	N	N
Pv06814	4.80735	0.999333	N	N	N
Pv04867	4.80735	0.999333	N	N	N
Pv01492	4.80735	0.999333	N	N	N
Pv01322	4.80735	0.999333	N	N	N
Pv01242	4.80735	0.999333	N	N	N
Pv00115	4.80735	0.999333	N	N	N
Pv10090	3.45943	0.9993	N	N	N
Pv06621	3.45943	0.9993	N	N	N
Pv05831	3.45943	0.9993	N	N	N
Pv03953	3.45943	0.9993	N	N	N
Pv01624	3.45943	0.9993	N	N	N
Pv06843	3.39232	0.999283	N	N	N
Pv03521	3.39232	0.999283	N	N	N
Pv00070	3.39232	0.999283	N	N	N
Pv08909	3.80735	0.999258	N	N	N
Pv07901	3.80735	0.999258	N	N	N
Pv04659	3.80735	0.999258	N	N	N
Pv03341	3.80735	0.999258	N	N	N
Pv02481	3.80735	0.999258	N	N	N
Pv01459	3.80735	0.999258	N	N	N
Pv01203	3.80735	0.999258	N	N	N
Pv00706	3.80735	0.999258	N	N	N
Pv00396	3.80735	0.999258	Y	N	N
Pv08579	3.32193	0.9992	N	N	N
Pv03295	3.32193	0.9992	N	N	N
Pv10984	4.70044	0.999083	N	N	N
Pv09332	4.70044	0.999083	Y	N	N
Pv08167	4.70044	0.999083	N	N	N
Pv07957	4.70044	0.999083	N	N	N
Pv07630	4.70044	0.999083	N	N	N
Pv06901	4.70044	0.999083	N	N	N
Pv06858	4.70044	0.999083	N	N	N
Pv06481	4.70044	0.999083	Y	N	N
Pv05781	4.70044	0.999083	N	N	N
Pv04097	4.70044	0.999083	N	N	N
Pv02720	4.70044	0.999083	N	N	N
Pv01996	4.70044	0.999083	N	N	N
Pv01470	4.70044	0.999083	N	N	N
Pv01386	4.70044	0.999083	N	N	N
Pv01144	4.70044	0.999083	N	N	N
Pv01019	4.70044	0.999083	Y	N	N
Pv01001	4.70044	0.999083	N	N	N
Pv00973	4.70044	0.999083	N	N	N
Pv11831	4.58496	0.998866	N	N	N
Pv08402	4.58496	0.998866	N	N	N
Pv08185	4.58496	0.998866	N	N	N
Pv07892	4.58496	0.998866	N	N	N
Pv06949	4.58496	0.998866	N	N	N
Pv06427	4.58496	0.998866	N	N	N
Pv06372	4.58496	0.998866	N	N	N
Pv05529	4.58496	0.998866	N	N	N
Pv05229	4.58496	0.998866	N	N	N
Pv04975	4.58496	0.998866	N	N	N
Pv04808	4.58496	0.998866	N	N	N
Pv04531	4.58496	0.998866	N	N	N
Pv04404	4.58496	0.998866	N	N	N
Pv04198	4.58496	0.998866	N	N	N
Pv03244	4.58496	0.998866	N	N	N
Pv03204	4.58496	0.998866	N	N	N
Pv03094	4.58496	0.998866	N	N	N
Pv02722	4.58496	0.998866	N	N	N
Pv02686	4.58496	0.998866	N	N	N
Pv02312	4.58496	0.998866	N	N	N
Pv00907	4.58496	0.998866	Y	N	N
Pv00899	4.58496	0.998866	N	N	N
Pv00681	4.58496	0.998866	N	N	N
Pv09525	3.70044	0.998774	N	N	N
Pv06658	3.70044	0.998774	N	N	N
Pv06139	3.70044	0.998774	N	N	N
Pv05579	3.70044	0.998774	N	N	N
Pv05083	3.70044	0.998774	N	N	N
Pv04848	3.70044	0.998774	N	N	N
Pv03128	3.70044	0.998774	N	N	N
Pv03070	3.70044	0.998774	N	N	N
Pv02223	3.70044	0.998774	N	N	N
Pv00891	3.70044	0.998774	N	N	N
Pv08412	3.58496	0.998558	N	N	N
Pv06664	3.58496	0.998558	N	N	N
Pv05661	3.58496	0.998558	N	N	N
Pv03492	3.58496	0.998558	N	N	N
Pv03199	3.58496	0.998558	Y	N	N
Pv02023	3.58496	0.998558	N	N	N
Pv01092	3.58496	0.998558	N	N	N
Pv01051	3.58496	0.998558	N	N	N
Pv00089	3.58496	0.998558	N	N	N
Pv08416	4.45943	0.998466	Y	Y	N
Pv11963	4.45943	0.998466	N	N	N
Pv10660	4.45943	0.998466	N	N	N
Pv10289	4.45943	0.998466	N	N	N
Pv10095	4.45943	0.998466	N	N	N
Pv08550	4.45943	0.998466	N	N	N
Pv08391	4.45943	0.998466	N	N	N
Pv08248	4.45943	0.998466	N	N	N
Pv07581	4.45943	0.998466	N	N	N
Pv07465	4.45943	0.998466	N	N	N
Pv07451	4.45943	0.998466	N	N	N
Pv07067	4.45943	0.998466	N	N	N
Pv06881	4.45943	0.998466	N	N	N
Pv06674	4.45943	0.998466	Y	N	N
Pv06589	4.45943	0.998466	N	N	N
Pv06129	4.45943	0.998466	N	N	N
Pv05789	4.45943	0.998466	N	N	N
Pv05452	4.45943	0.998466	Y	N	N
Pv05145	4.45943	0.998466	N	N	N
Pv04114	4.45943	0.998466	N	N	N
Pv03229	4.45943	0.998466	N	N	N
Pv02602	4.45943	0.998466	N	N	N
Pv02429	4.45943	0.998466	N	N	N
Pv01930	4.45943	0.998466	N	N	N
Pv01539	4.45943	0.998466	N	N	N
Pv01478	4.45943	0.998466	N	N	N
Pv01179	4.45943	0.998466	N	N	N
Pv01095	4.45943	0.998466	N	N	N
Pv00902	4.45943	0.998466	N	N	N
Pv00646	4.45943	0.998466	N	N	N
Pv00497	4.45943	0.998466	N	N	N
Pv00408	4.45943	0.998466	N	N	N
Pv00261	4.45943	0.998466	Y	N	N
Pv00092	4.45943	0.998466	N	N	N
Pv00041	4.45943	0.998466	N	N	N
Pv08235	3.16993	0.998374	Y	N	N
Pv04382	3.16993	0.998374	N	N	N
Pv01080	3.16993	0.998374	N	N	N
Pv08174	3.05889	0.998349	N	N	N
Pv07463	3.03892	0.998349	N	N	N
Pv06515	3.13386	0.998349	N	N	N
Pv05674	3.27302	0.998349	N	N	N
Pv05182	3.14296	0.998349	Y	N	N
Pv04324	3.152	0.998349	N	N	N
Pv02580	3.07039	0.998349	N	N	N
Pv02561	3.12928	0.998349	N	N	N
Pv02169	3.02748	0.998349	N	N	N
Pv01340	3.11042	0.998349	N	N	N
Pv01182	3.11548	0.998349	N	N	N
Pv01140	3.04231	0.998349	N	N	N
Pv00072	3.09311	0.998349	N	N	N
Pv04259	3.22239	0.998341	N	N	N
Pv08908	3.05889	0.998274	N	N	N
Pv02310	3	0.998249	N	N	N
Pv06511	3.24793	0.998091	N	N	N
Pv04539	3.24793	0.998091	Y	N	N
Pv10002	3.16993	0.998041	N	N	N
Pv08367	3.16993	0.998041	N	N	N
Pv02504	3.16993	0.998041	N	N	N
Pv11147	4.32193	0.998007	Y	N	N
Pv10787	-4.32193	0.998007	N	N	N
Pv09960	4.32193	0.998007	N	N	N
Pv08916	4.32193	0.998007	N	N	N
Pv08911	4.32193	0.998007	Y	N	N
Pv08707	4.32193	0.998007	N	N	N
Pv07981	4.32193	0.998007	N	N	N
Pv07718	4.32193	0.998007	N	N	N
Pv07445	4.32193	0.998007	N	N	N
Pv07253	4.32193	0.998007	N	N	N
Pv06938	4.32193	0.998007	N	N	N
Pv06931	4.32193	0.998007	N	N	N
Pv06806	4.32193	0.998007	N	N	N
Pv06454	4.32193	0.998007	Y	N	N
Pv06359	4.32193	0.998007	N	N	N
Pv05901	4.32193	0.998007	N	N	N
Pv05850	4.32193	0.998007	N	N	N
Pv05776	-4.32193	0.998007	Y	N	N
Pv05659	4.32193	0.998007	N	N	N
Pv05487	4.32193	0.998007	N	N	N
Pv05481	4.32193	0.998007	N	N	N
Pv05330	4.32193	0.998007	N	N	N
Pv05251	-4.32193	0.998007	N	N	N
Pv05216	-4.32193	0.998007	Y	N	N
Pv05196	4.32193	0.998007	N	N	N
Pv05194	4.32193	0.998007	N	N	N
Pv04745	4.32193	0.998007	N	N	N
Pv04602	4.32193	0.998007	N	N	N
Pv04495	4.32193	0.998007	N	N	N
Pv04471	4.32193	0.998007	N	N	N
Pv04445	4.32193	0.998007	N	N	N
Pv04417	4.32193	0.998007	N	N	N
Pv03707	4.32193	0.998007	N	N	N
Pv03604	4.32193	0.998007	N	N	N
Pv03355	4.32193	0.998007	N	N	N
Pv02980	4.32193	0.998007	Y	N	N
Pv02894	4.32193	0.998007	N	N	N
Pv02394	4.32193	0.998007	N	N	N
Pv02090	4.32193	0.998007	N	N	N
Pv01716	4.32193	0.998007	N	N	N
Pv01290	4.32193	0.998007	N	N	N
Pv01024	4.32193	0.998007	N	N	N
Pv01014	4.32193	0.998007	N	N	N
Pv00807	4.32193	0.998007	N	N	N
Pv00676	4.32193	0.998007	Y	N	N
Pv00663	4.32193	0.998007	N	N	N
Pv00651	4.32193	0.998007	N	N	N
Pv00382	4.32193	0.998007	N	N	N
Pv00152	4.32193	0.998007	N	N	N
Pv00061	4.32193	0.998007	N	N	N
Pv05465	3.08746	0.997982	N	N	N
Pv05289	3.08746	0.997982	N	N	N
Pv04014	3.08746	0.997982	N	N	N
Pv13001	3.45943	0.997916	Y	N	N
Pv11342	3.45943	0.997916	N	N	N
Pv08843	3.45943	0.997916	N	N	N
Pv08062	3.45943	0.997916	N	N	N
Pv06928	3.45943	0.997916	N	N	N
Pv06781	3.45943	0.997916	N	N	N
Pv06449	3.45943	0.997916	N	N	N
Pv06315	3.45943	0.997916	N	N	N
Pv06183	3.45943	0.997916	Y	N	N
Pv05401	3.45943	0.997916	N	N	N
Pv04824	3.45943	0.997916	N	N	N
Pv03416	3.45943	0.997916	N	N	N
Pv03029	3.45943	0.997916	N	N	N
Pv02940	3.45943	0.997916	N	N	N
Pv02910	3.45943	0.997916	N	N	N
Pv02507	3.45943	0.997916	N	N	N
Pv02084	3.45943	0.997916	N	N	N
Pv05693	3	0.997874	N	N	N
Pv03017	3	0.997874	N	N	N
Pv11873	3.32193	0.997457	N	N	N
Pv10445	3.32193	0.997457	N	N	N
Pv09180	3.32193	0.997457	N	N	N
Pv08383	3.32193	0.997457	N	N	N
Pv08351	3.32193	0.997457	Y	N	N
Pv08310	3.32193	0.997457	N	N	N
Pv08004	3.32193	0.997457	N	N	N
Pv07522	3.32193	0.997457	N	N	N
Pv07447	3.32193	0.997457	N	N	N
Pv06944	3.32193	0.997457	N	N	N
Pv06051	3.32193	0.997457	N	N	N
Pv05753	3.32193	0.997457	N	N	N
Pv05495	3.32193	0.997457	N	N	N
Pv04494	3.32193	0.997457	N	N	N
Pv03624	3.32193	0.997457	N	N	N
Pv03079	3.32193	0.997457	N	N	N
Pv02971	3.32193	0.997457	N	N	N
Pv02951	3.32193	0.997457	N	N	N
Pv02907	3.32193	0.997457	N	N	N
Pv02390	3.32193	0.997457	N	N	N
Pv02361	3.32193	0.997457	N	N	N
Pv02268	3.32193	0.997457	N	N	N
Pv02015	3.32193	0.997457	N	N	N
Pv01110	3.32193	0.997457	N	N	N
Pv00325	3.32193	0.997457	N	N	N
Pv00153	3.32193	0.997457	N	N	N
Pv00076	3.32193	0.997457	N	N	N
Pv11114	4.16993	0.997382	N	N	N
Pv10892	4.16993	0.997382	Y	N	N
Pv10790	4.16993	0.997382	N	N	N
Pv10776	4.16993	0.997382	N	N	N
Pv10761	4.16993	0.997382	N	N	N
Pv09052	4.16993	0.997382	N	N	N
Pv08771	4.16993	0.997382	N	N	N
Pv08410	4.16993	0.997382	N	N	N
Pv08101	4.16993	0.997382	N	N	N
Pv07660	4.16993	0.997382	N	N	N
Pv07552	4.16993	0.997382	Y	N	N
Pv07499	4.16993	0.997382	N	N	N
Pv07340	4.16993	0.997382	N	N	N
Pv07248	4.16993	0.997382	N	N	N
Pv07230	4.16993	0.997382	N	N	N
Pv07081	4.16993	0.997382	N	N	N
Pv07049	4.16993	0.997382	N	N	N
Pv06907	4.16993	0.997382	Y	N	N
Pv06769	4.16993	0.997382	N	N	N
Pv06766	4.16993	0.997382	N	N	N
Pv06362	4.16993	0.997382	N	N	N
Pv06193	4.16993	0.997382	N	N	N
Pv05995	4.16993	0.997382	N	N	N
Pv05885	4.16993	0.997382	N	N	N
Pv05770	4.16993	0.997382	Y	N	N
Pv05604	4.16993	0.997382	N	N	N
Pv05217	4.16993	0.997382	N	N	N
Pv05197	4.16993	0.997382	N	N	N
Pv05062	4.16993	0.997382	N	N	N
Pv04826	4.16993	0.997382	N	N	N
Pv04820	4.16993	0.997382	N	N	N
Pv04804	4.16993	0.997382	N	N	N
Pv04607	4.16993	0.997382	N	N	N
Pv04473	4.16993	0.997382	N	N	N
Pv03582	4.16993	0.997382	Y	N	N
Pv02403	4.16993	0.997382	N	N	N
Pv01905	4.16993	0.997382	N	N	N
Pv01356	4.16993	0.997382	N	N	N
Pv00944	4.16993	0.997382	N	N	N
Pv00890	4.16993	0.997382	N	N	N
Pv00675	4.16993	0.997382	N	N	N
Pv00054	4.16993	0.997382	N	N	N
Pv11709	4	0.99639	N	N	N
Pv11384	-4	0.99639	N	N	N
Pv11366	4	0.99639	N	N	N
Pv11064	4	0.99639	N	N	N
Pv10626	4	0.99639	N	N	N
Pv10461	-4	0.99639	Y	N	N
Pv10147	4	0.99639	N	N	N
Pv09513	4	0.99639	N	N	N
Pv09425	4	0.99639	Y	N	N
Pv09139	4	0.99639	N	N	N
Pv08946	4	0.99639	N	N	N
Pv08842	4	0.99639	N	N	N
Pv08837	4	0.99639	N	N	N
Pv08575	4	0.99639	N	N	N
Pv08548	4	0.99639	N	N	N
Pv08483	4	0.99639	N	N	N
Pv08462	4	0.99639	N	N	N
Pv07807	4	0.99639	N	N	N
Pv07461	4	0.99639	N	N	N
Pv07360	4	0.99639	N	N	N
Pv07166	4	0.99639	N	N	N
Pv07043	4	0.99639	N	N	N
Pv06950	4	0.99639	N	N	N
Pv06895	4	0.99639	N	N	N
Pv06745	4	0.99639	N	N	N
Pv06656	4	0.99639	N	N	N
Pv06596	4	0.99639	N	N	N
Pv06412	4	0.99639	N	N	N
Pv06323	4	0.99639	N	N	N
Pv06022	4	0.99639	N	N	N
Pv05895	4	0.99639	N	N	N
Pv05519	4	0.99639	N	N	N
Pv05207	4	0.99639	N	N	N
Pv04865	4	0.99639	N	N	N
Pv04718	4	0.99639	Y	N	N
Pv04714	4	0.99639	N	N	N
Pv04206	4	0.99639	N	N	N
Pv04147	4	0.99639	N	N	N
Pv04112	4	0.99639	N	N	N
Pv04049	4	0.99639	N	N	N
Pv03811	-4	0.99639	Y	N	N
Pv03176	4	0.99639	N	N	N
Pv03160	4	0.99639	N	N	N
Pv03113	4	0.99639	N	N	N
Pv02778	4	0.99639	N	N	N
Pv02718	4	0.99639	N	N	N
Pv02528	4	0.99639	N	N	N
Pv02419	4	0.99639	N	N	N
Pv01866	4	0.99639	N	N	N
Pv01431	4	0.99639	N	N	N
Pv01081	4	0.99639	N	N	N
Pv01055	4	0.99639	N	N	N
Pv00963	4	0.99639	N	N	N
Pv00910	4	0.99639	Y	N	N
Pv00745	4	0.99639	N	N	N
Pv00716	4	0.99639	N	N	N
Pv00702	4	0.99639	N	N	N
Pv00682	4	0.99639	N	N	N
Pv00277	4	0.99639	N	N	N
Pv00049	4	0.99639	Y	N	N
Pv12962	3.16993	0.995815	N	N	N
Pv10952	3.16993	0.995815	N	N	N
Pv10029	3.16993	0.995815	Y	N	N
Pv09283	3.16993	0.995815	N	N	N
Pv09094	3.16993	0.995815	N	N	N
Pv08949	3.16993	0.995815	N	N	N
Pv08010	3.16993	0.995815	N	N	N
Pv07987	3.16993	0.995815	N	N	N
Pv07646	3.16993	0.995815	N	N	N
Pv07425	3.16993	0.995815	N	N	N
Pv07144	3.16993	0.995815	N	N	N
Pv05946	3.16993	0.995815	N	N	N
Pv05914	3.16993	0.995815	N	N	N
Pv05297	3.16993	0.995815	Y	N	N
Pv04453	3.16993	0.995815	N	N	N
Pv04011	3.16993	0.995815	N	N	N
Pv03155	3.16993	0.995815	N	N	N
Pv03122	-3.16993	0.995815	N	N	N
Pv03048	3.16993	0.995815	N	N	N
Pv02896	3.16993	0.995815	N	N	N
Pv02701	3.16993	0.995815	N	N	N
Pv02697	3.16993	0.995815	N	N	N
Pv01918	3.16993	0.995815	N	N	N
Pv01402	3.16993	0.995815	N	N	N
Pv01180	3.16993	0.995815	N	N	N
Pv01023	3.16993	0.995815	N	N	N
Pv00683	3.16993	0.995815	N	N	N
Pv00573	3.16993	0.995815	N	N	N
Pv00544	3.16993	0.995815	N	N	N
Pv00515	3.16993	0.995815	N	N	N
Pv00450	3.16993	0.995815	N	N	N
Pv00218	3.16993	0.995815	N	N	N
Pv10025	2.80735	0.995248	N	N	N
Pv07467	2.848	0.995248	N	N	N
Pv07457	2.848	0.995248	N	N	N
Pv07410	2.89812	0.995248	Y	N	N
Pv03520	2.85798	0.995248	N	N	N
Pv11998	2.90689	0.995223	Y	N	N
Pv06350	2.9542	0.995223	N	N	N
Pv04091	2.90689	0.995223	N	N	N
Pv01139	2.90689	0.995223	N	N	N
Pv00537	2.85798	0.995214	N	N	N
Pv03031	2.9386	0.995106	N	N	N
Pv07355	2.80735	0.995014	N	N	N
Pv03561	2.80735	0.995014	Y	N	N
Pv02040	2.80735	0.995014	N	N	N
Pv00361	2.80735	0.995014	N	N	N
Pv10669	3	0.994822	N	N	N
Pv08723	3	0.994822	N	N	N
Pv08169	3	0.994822	N	N	N
Pv08136	3	0.994822	N	N	N
Pv07735	3	0.994822	N	N	N
Pv07595	-3	0.994822	N	N	N
Pv07489	3	0.994822	N	N	N
Pv07316	3	0.994822	N	N	N
Pv07117	3	0.994822	N	N	N
Pv06761	3	0.994822	N	N	N
Pv06319	3	0.994822	N	N	N
Pv05841	3	0.994822	N	N	N
Pv05756	3	0.994822	N	N	N
Pv04775	3	0.994822	N	N	N
Pv04660	3	0.994822	N	N	N
Pv04637	3	0.994822	N	N	N
Pv04540	3	0.994822	N	N	N
Pv04396	3	0.994822	N	N	N
Pv04124	3	0.994822	N	N	N
Pv04030	3	0.994822	Y	N	N
Pv03698	3	0.994822	Y	N	N
Pv03483	3	0.994822	N	N	N
Pv03146	3	0.994822	N	N	N
Pv03144	3	0.994822	N	N	N
Pv02765	3	0.994822	N	N	N
Pv02665	3	0.994822	N	N	N
Pv02622	3	0.994822	N	N	N
Pv02418	-3	0.994822	N	N	N
Pv02277	-3	0.994822	N	N	N
Pv01968	3	0.994822	N	N	N
Pv00513	3	0.994822	N	N	N
Pv00216	3	0.994822	N	N	N
Pv00208	3	0.994822	N	N	N
Pv00276	3.80735	0.994806	N	N	Y
Pv14648	-3.80735	0.994806	N	N	N
Pv11584	3.80735	0.994806	N	N	N
Pv11368	3.80735	0.994806	N	N	N
Pv11348	3.80735	0.994806	N	N	N
Pv11149	3.80735	0.994806	N	N	N
Pv10651	3.80735	0.994806	N	N	N
Pv09697	3.80735	0.994806	N	N	N
Pv09559	3.80735	0.994806	Y	N	N
Pv09486	3.80735	0.994806	N	N	N
Pv09053	3.80735	0.994806	N	N	N
Pv08905	3.80735	0.994806	N	N	N
Pv08850	3.80735	0.994806	N	N	N
Pv08684	3.80735	0.994806	N	N	N
Pv08649	3.80735	0.994806	Y	N	N
Pv08563	3.80735	0.994806	N	N	N
Pv08554	3.80735	0.994806	N	N	N
Pv08358	3.80735	0.994806	N	N	N
Pv08315	3.80735	0.994806	N	N	N
Pv08131	3.80735	0.994806	Y	N	N
Pv08075	3.80735	0.994806	N	N	N
Pv07931	3.80735	0.994806	N	N	N
Pv07918	3.80735	0.994806	N	N	N
Pv07811	3.80735	0.994806	N	N	N
Pv07580	-3.80735	0.994806	N	N	N
Pv07496	3.80735	0.994806	N	N	N
Pv07490	3.80735	0.994806	N	N	N
Pv07193	3.80735	0.994806	N	N	N
Pv07172	3.80735	0.994806	Y	N	N
Pv07139	3.80735	0.994806	Y	N	N
Pv06948	3.80735	0.994806	N	N	N
Pv06746	3.80735	0.994806	N	N	N
Pv06638	3.80735	0.994806	N	N	N
Pv06617	3.80735	0.994806	N	N	N
Pv06490	3.80735	0.994806	N	N	N
Pv06398	3.80735	0.994806	N	N	N
Pv06217	2.75489	0.994806	Y	N	N
Pv06144	3.80735	0.994806	N	N	N
Pv06003	3.80735	0.994806	N	N	N
Pv05991	3.80735	0.994806	Y	N	N
Pv05960	2.79796	0.994806	N	N	N
Pv05848	3.80735	0.994806	N	N	N
Pv05839	3.80735	0.994806	N	N	N
Pv05400	3.80735	0.994806	N	N	N
Pv05218	3.80735	0.994806	N	N	N
Pv05204	3.80735	0.994806	N	N	N
Pv05177	3.80735	0.994806	N	N	N
Pv05162	3.80735	0.994806	N	N	N
Pv04486	3.80735	0.994806	N	N	N
Pv04481	3.80735	0.994806	N	N	N
Pv04419	3.80735	0.994806	N	N	N
Pv04327	3.80735	0.994806	N	N	N
Pv04201	3.80735	0.994806	Y	N	N
Pv04120	3.80735	0.994806	Y	N	N
Pv03905	3.80735	0.994806	N	N	N
Pv03887	3.80735	0.994806	N	N	N
Pv03777	3.80735	0.994806	N	N	N
Pv03750	3.80735	0.994806	N	N	N
Pv03632	3.80735	0.994806	N	N	N
Pv03611	3.80735	0.994806	N	N	N
Pv03240	3.80735	0.994806	N	N	N
Pv03233	3.80735	0.994806	N	N	N
Pv03011	3.80735	0.994806	Y	N	N
Pv02634	3.80735	0.994806	N	N	N
Pv02632	3.80735	0.994806	N	N	N
Pv02522	3.80735	0.994806	Y	N	N
Pv02302	3.80735	0.994806	N	N	N
Pv02267	3.80735	0.994806	N	N	N
Pv01723	3.80735	0.994806	N	N	N
Pv01564	3.80735	0.994806	Y	N	N
Pv01557	3.80735	0.994806	N	N	N
Pv01526	3.80735	0.994806	N	N	N
Pv01452	3.80735	0.994806	N	N	N
Pv01331	3.80735	0.994806	N	N	N
Pv01227	3.80735	0.994806	N	N	N
Pv01030	3.80735	0.994806	N	N	N
Pv00843	2.76939	0.994806	N	N	N
Pv00729	3.80735	0.994806	N	N	N
Pv00117	3.80735	0.994806	N	N	N
Pv00090	3.80735	0.994806	N	N	N
Pv00060	3.80735	0.994806	N	N	N
Pv07881	2.58496	0.994797	N	N	N
Pv07444	2.64386	0.994797	N	N	N
Pv05470	2.72247	0.994797	N	N	N
Pv04899	2.58496	0.994797	N	N	N
Pv01784	2.60881	0.994797	Y	N	N
Pv08748	2.63227	0.994772	N	N	N
Pv01416	2.63227	0.994772	Y	N	N
Pv04615	2.75489	0.994764	N	N	N
Pv02323	2.58496	0.994764	N	N	N
Pv05461	2.70044	0.994731	N	N	N
Pv00394	2.70044	0.994731	N	N	N
Pv01652	2.58496	0.994656	N	N	N
Pv08437	2.90689	0.994589	N	N	N
Pv05759	2.90689	0.994589	N	N	N
Pv05635	2.90689	0.994589	N	N	N
Pv05478	2.90689	0.994589	N	N	N
Pv06061	2.58496	0.994431	N	N	N
Pv04186	2.58496	0.994431	N	N	N
Pv00056	2.58496	0.994431	N	N	N
Pv06547	2.80735	0.994339	Y	N	N
Pv05488	2.80735	0.994339	N	N	N
Pv05164	2.80735	0.994339	N	N	N
Pv04603	2.80735	0.994339	N	N	N
Pv02930	2.80735	0.994339	N	N	N
Pv01286	2.80735	0.994339	Y	N	N
Pv00106	2.80735	0.994339	N	N	N
Pv08772	2.70044	0.993689	N	N	N
Pv08152	2.70044	0.993689	N	N	N
Pv05728	2.70044	0.993689	N	N	N
Pv08638	2.58496	0.993288	N	N	N
Pv08196	2.58496	0.993288	N	N	N
Pv07027	2.58496	0.993288	N	N	N
Pv05155	2.58496	0.993288	N	N	N
Pv02346	2.58496	0.993288	N	N	N
Pv01936	2.58496	0.993288	N	N	N
Pv00666	2.58496	0.993288	N	N	N
Pv12191	3.58496	0.992129	N	N	N
Pv12028	3.58496	0.992129	N	N	N
Pv11607	3.58496	0.992129	N	N	N
Pv11363	3.58496	0.992129	N	N	N
Pv11167	3.58496	0.992129	N	N	N
Pv11163	3.58496	0.992129	N	N	N
Pv11159	3.58496	0.992129	N	N	N
Pv11101	3.58496	0.992129	N	N	N
Pv10762	3.58496	0.992129	N	N	N
Pv10546	3.58496	0.992129	N	N	N
Pv10248	3.58496	0.992129	Y	N	N
Pv10178	3.58496	0.992129	N	N	N
Pv09959	3.58496	0.992129	N	N	N
Pv09730	3.58496	0.992129	N	N	N
Pv09355	3.58496	0.992129	N	N	N
Pv09058	3.58496	0.992129	N	N	N
Pv08856	3.58496	0.992129	Y	N	N
Pv08810	3.58496	0.992129	N	N	N
Pv08608	3.58496	0.992129	N	N	N
Pv08573	3.58496	0.992129	N	N	N
Pv08553	3.58496	0.992129	N	N	N
Pv08520	3.58496	0.992129	N	N	N
Pv08418	3.58496	0.992129	Y	N	N
Pv08308	-3.58496	0.992129	N	N	N
Pv08015	3.58496	0.992129	N	N	N
Pv07958	3.58496	0.992129	N	N	N
Pv07935	3.58496	0.992129	N	N	N
Pv07767	3.58496	0.992129	N	N	N
Pv07736	3.58496	0.992129	N	N	N
Pv07680	3.58496	0.992129	N	N	N
Pv07616	3.58496	0.992129	N	N	N
Pv07510	3.58496	0.992129	N	N	N
Pv07498	3.58496	0.992129	N	N	N
Pv07345	3.58496	0.992129	Y	N	N
Pv07323	3.58496	0.992129	Y	N	N
Pv07306	3.58496	0.992129	N	N	N
Pv07287	3.58496	0.992129	N	N	N
Pv07206	3.58496	0.992129	N	N	N
Pv07146	3.58496	0.992129	N	N	N
Pv07110	3.58496	0.992129	Y	N	N
Pv07000	3.58496	0.992129	N	N	N
Pv06945	3.58496	0.992129	N	N	N
Pv06943	3.58496	0.992129	N	N	N
Pv06838	3.58496	0.992129	N	N	N
Pv06740	3.58496	0.992129	N	N	N
Pv06673	3.58496	0.992129	Y	N	N
Pv06615	-3.58496	0.992129	N	N	N
Pv06577	3.58496	0.992129	N	N	N
Pv06564	3.58496	0.992129	N	N	N
Pv06560	-3.58496	0.992129	N	N	N
Pv06489	3.58496	0.992129	Y	N	N
Pv06431	3.58496	0.992129	N	N	N
Pv06264	3.58496	0.992129	N	N	N
Pv06175	3.58496	0.992129	N	N	N
Pv06164	3.58496	0.992129	N	N	N
Pv06073	3.58496	0.992129	N	N	N
Pv05777	3.58496	0.992129	N	N	N
Pv05559	3.58496	0.992129	N	N	N
Pv05515	3.58496	0.992129	Y	N	N
Pv05416	3.58496	0.992129	N	N	N
Pv05379	3.58496	0.992129	N	N	N
Pv05333	3.58496	0.992129	N	N	N
Pv05208	3.58496	0.992129	Y	N	N
Pv05086	3.58496	0.992129	N	N	N
Pv04993	-3.58496	0.992129	N	N	N
Pv04825	3.58496	0.992129	N	N	N
Pv04786	3.58496	0.992129	N	N	N
Pv04698	3.58496	0.992129	N	N	N
Pv04691	3.58496	0.992129	N	N	N
Pv04604	3.58496	0.992129	N	N	N
Pv04529	3.58496	0.992129	N	N	N
Pv04384	3.58496	0.992129	N	N	N
Pv04322	3.58496	0.992129	N	N	N
Pv04230	3.58496	0.992129	N	N	N
Pv04182	3.58496	0.992129	N	N	N
Pv04163	3.58496	0.992129	N	N	N
Pv04127	3.58496	0.992129	N	N	N
Pv03851	3.58496	0.992129	N	N	N
Pv03832	3.58496	0.992129	N	N	N
Pv03827	3.58496	0.992129	N	N	N
Pv03672	3.58496	0.992129	N	N	N
Pv03671	3.58496	0.992129	N	N	N
Pv03633	3.58496	0.992129	Y	N	N
Pv03434	3.58496	0.992129	N	N	N
Pv03360	-3.58496	0.992129	N	N	N
Pv03339	3.58496	0.992129	N	N	N
Pv03047	3.58496	0.992129	N	N	N
Pv02968	3.58496	0.992129	N	N	N
Pv02893	3.58496	0.992129	N	N	N
Pv02870	3.58496	0.992129	N	N	N
Pv02862	-3.58496	0.992129	N	N	N
Pv02805	3.58496	0.992129	Y	N	N
Pv02709	3.58496	0.992129	N	N	N
Pv02667	3.58496	0.992129	N	N	N
Pv02552	3.58496	0.992129	N	N	N
Pv02524	3.58496	0.992129	N	N	N
Pv02484	3.58496	0.992129	N	N	N
Pv02409	3.58496	0.992129	N	N	N
Pv02387	3.58496	0.992129	N	N	N
Pv02328	3.58496	0.992129	N	N	N
Pv02305	3.58496	0.992129	N	N	N
Pv02134	3.58496	0.992129	N	N	N
Pv02089	3.58496	0.992129	N	N	N
Pv01998	3.58496	0.992129	N	N	N
Pv01916	3.58496	0.992129	N	N	N
Pv01773	3.58496	0.992129	N	N	N
Pv01588	3.58496	0.992129	N	N	N
Pv01567	3.58496	0.992129	N	N	N
Pv01543	-3.58496	0.992129	N	N	N
Pv01509	3.58496	0.992129	N	N	N
Pv01504	-3.58496	0.992129	N	N	N
Pv01412	3.58496	0.992129	N	N	N
Pv01385	3.58496	0.992129	N	N	N
Pv01251	3.58496	0.992129	N	N	N
Pv01230	3.58496	0.992129	N	N	N
Pv01204	3.58496	0.992129	N	N	N
Pv01172	3.58496	0.992129	N	N	N
Pv01131	3.58496	0.992129	N	N	N
Pv00748	3.58496	0.992129	N	N	N
Pv00696	3.58496	0.992129	N	N	N
Pv00685	3.58496	0.992129	N	N	N
Pv00579	3.58496	0.992129	N	N	N
Pv00534	3.58496	0.992129	Y	N	N
Pv00527	3.58496	0.992129	N	N	N
Pv00492	3.58496	0.992129	N	N	N
Pv00485	3.58496	0.992129	N	N	N
Pv00416	3.58496	0.992129	N	N	N
Pv00372	3.58496	0.992129	N	N	N
Pv00321	3.58496	0.992129	N	N	N
Pv00229	3.58496	0.992129	N	N	N
Pv00197	3.58496	0.992129	N	N	N
Pv00145	3.58496	0.992129	N	N	N
Pv00135	3.58496	0.992129	N	N	N
Pv00120	3.58496	0.992129	N	N	N
Pv00085	3.58496	0.992129	N	N	N
Pv00029	3.58496	0.992129	N	N	N
Pv00021	3.58496	0.992129	N	N	N
Pv12018	2.80735	0.990404	N	N	N
Pv10658	2.80735	0.990404	N	N	N
Pv10363	2.80735	0.990404	N	N	N
Pv10360	2.80735	0.990404	N	N	N
Pv08875	2.80735	0.990404	N	N	N
Pv08701	-2.80735	0.990404	N	N	N
Pv08675	2.80735	0.990404	N	N	N
Pv08260	2.80735	0.990404	N	N	N
Pv07758	2.80735	0.990404	Y	N	N
Pv07311	2.80735	0.990404	N	N	N
Pv07141	-2.80735	0.990404	N	N	N
Pv06665	2.80735	0.990404	N	N	N
Pv06527	2.80735	0.990404	N	N	N
Pv06504	2.80735	0.990404	N	N	N
Pv06289	2.80735	0.990404	N	N	N
Pv05790	2.80735	0.990404	N	N	N
Pv05778	2.80735	0.990404	N	N	N
Pv05395	2.80735	0.990404	N	N	N
Pv05296	2.80735	0.990404	N	N	N
Pv05133	2.80735	0.990404	N	N	N
Pv04912	2.80735	0.990404	N	N	N
Pv04497	-2.80735	0.990404	N	N	N
Pv04247	2.80735	0.990404	N	N	N
Pv04208	2.80735	0.990404	Y	N	N
Pv04171	2.80735	0.990404	N	N	N
Pv03726	2.80735	0.990404	N	N	N
Pv03471	2.80735	0.990404	N	N	N
Pv03325	2.80735	0.990404	N	N	N
Pv03137	2.80735	0.990404	N	N	N
Pv03131	2.80735	0.990404	N	N	N
Pv03093	2.80735	0.990404	N	N	N
Pv02758	2.80735	0.990404	N	N	N
Pv02670	2.80735	0.990404	N	N	N
Pv02174	2.80735	0.990404	N	N	N
Pv01743	2.80735	0.990404	N	N	N
Pv00788	2.80735	0.990404	N	N	N
Pv00620	2.80735	0.990404	N	N	N
Pv00440	2.80735	0.990404	N	N	N
Pv00263	2.80735	0.990404	N	N	N
Pv00030	2.80735	0.990404	N	N	N
Pv08178	3.32193	0.988077	Y	Y	N
Pv04897	3.32193	0.988077	Y	Y	N
Pv02790	-3.32193	0.988077	Y	Y	N
Pv16670	-3.32193	0.988077	Y	N	N
Pv16103	-3.32193	0.988077	N	N	N
Pv14882	-3.32193	0.988077	N	N	N
Pv12752	3.32193	0.988077	N	N	N
Pv12679	3.32193	0.988077	N	N	N
Pv12320	3.32193	0.988077	N	N	N
Pv11994	3.32193	0.988077	Y	N	N
Pv11742	3.32193	0.988077	N	N	N
Pv11587	3.32193	0.988077	N	N	N
Pv11413	3.32193	0.988077	Y	N	N
Pv11314	3.32193	0.988077	N	N	N
Pv11067	3.32193	0.988077	N	N	N
Pv10893	3.32193	0.988077	Y	N	N
Pv10754	-3.32193	0.988077	N	N	N
Pv10615	-3.32193	0.988077	N	N	N
Pv10464	3.32193	0.988077	N	N	N
Pv10354	3.32193	0.988077	N	N	N
Pv10222	-3.32193	0.988077	N	N	N
Pv10096	3.32193	0.988077	N	N	N
Pv09967	3.32193	0.988077	N	N	N
Pv09749	3.32193	0.988077	N	N	N
Pv09386	3.32193	0.988077	N	N	N
Pv09313	3.32193	0.988077	N	N	N
Pv09070	3.32193	0.988077	N	N	N
Pv08939	3.32193	0.988077	N	N	N
Pv08833	3.32193	0.988077	N	N	N
Pv08745	3.32193	0.988077	N	N	N
Pv08653	3.32193	0.988077	N	N	N
Pv08593	3.32193	0.988077	N	N	N
Pv08576	3.32193	0.988077	N	N	N
Pv08469	3.32193	0.988077	N	N	N
Pv08411	3.32193	0.988077	N	N	N
Pv08405	3.32193	0.988077	N	N	N
Pv08377	3.32193	0.988077	Y	N	N
Pv08354	3.32193	0.988077	N	N	N
Pv08342	3.32193	0.988077	N	N	N
Pv08253	3.32193	0.988077	N	N	N
Pv08227	3.32193	0.988077	N	N	N
Pv08145	3.32193	0.988077	N	N	N
Pv08104	3.32193	0.988077	N	N	N
Pv08091	3.32193	0.988077	N	N	N
Pv08007	3.32193	0.988077	N	N	N
Pv07841	3.32193	0.988077	N	N	N
Pv07810	3.32193	0.988077	Y	N	N
Pv07768	3.32193	0.988077	N	N	N
Pv07759	3.32193	0.988077	N	N	N
Pv07629	3.32193	0.988077	N	N	N
Pv07469	3.32193	0.988077	N	N	N
Pv07454	3.32193	0.988077	N	N	N
Pv07367	3.32193	0.988077	N	N	N
Pv07227	3.32193	0.988077	Y	N	N
Pv07122	3.32193	0.988077	N	N	N
Pv06978	3.32193	0.988077	N	N	N
Pv06883	3.32193	0.988077	N	N	N
Pv06847	3.32193	0.988077	N	N	N
Pv06729	3.32193	0.988077	N	N	N
Pv06570	3.32193	0.988077	N	N	N
Pv06500	3.32193	0.988077	N	N	N
Pv06472	3.32193	0.988077	N	N	N
Pv06441	3.32193	0.988077	N	N	N
Pv06413	3.32193	0.988077	N	N	N
Pv06313	3.32193	0.988077	N	N	N
Pv06268	3.32193	0.988077	N	N	N
Pv06243	3.32193	0.988077	N	N	N
Pv06238	3.32193	0.988077	N	N	N
Pv06199	3.32193	0.988077	Y	N	N
Pv06184	3.32193	0.988077	N	N	N
Pv06156	3.32193	0.988077	N	N	N
Pv06122	3.32193	0.988077	N	N	N
Pv06013	3.32193	0.988077	N	N	N
Pv06009	3.32193	0.988077	N	N	N
Pv05929	3.32193	0.988077	N	N	N
Pv05877	3.32193	0.988077	N	N	N
Pv05858	3.32193	0.988077	N	N	N
Pv05845	3.32193	0.988077	N	N	N
Pv05818	3.32193	0.988077	N	N	N
Pv05784	3.32193	0.988077	N	N	N
Pv05771	3.32193	0.988077	Y	N	N
Pv05727	3.32193	0.988077	N	N	N
Pv05690	3.32193	0.988077	N	N	N
Pv05687	3.32193	0.988077	N	N	N
Pv05650	3.32193	0.988077	N	N	N
Pv05636	3.32193	0.988077	N	N	N
Pv05632	3.32193	0.988077	N	N	N
Pv05512	3.32193	0.988077	N	N	N
Pv05326	3.32193	0.988077	N	N	N
Pv05318	3.32193	0.988077	N	N	N
Pv05211	3.32193	0.988077	N	N	N
Pv05165	3.32193	0.988077	N	N	N
Pv05150	3.32193	0.988077	Y	N	N
Pv05149	3.32193	0.988077	N	N	N
Pv05049	3.32193	0.988077	N	N	N
Pv05015	3.32193	0.988077	Y	N	N
Pv04996	3.32193	0.988077	N	N	N
Pv04882	3.32193	0.988077	N	N	N
Pv04880	3.32193	0.988077	N	N	N
Pv04794	3.32193	0.988077	Y	N	N
Pv04783	3.32193	0.988077	N	N	N
Pv04770	3.32193	0.988077	N	N	N
Pv04746	3.32193	0.988077	N	N	N
Pv04715	3.32193	0.988077	N	N	N
Pv04683	3.32193	0.988077	N	N	N
Pv04669	3.32193	0.988077	N	N	N
Pv04616	3.32193	0.988077	N	N	N
Pv04548	3.32193	0.988077	N	N	N
Pv04439	3.32193	0.988077	N	N	N
Pv04358	-3.32193	0.988077	N	N	N
Pv04354	3.32193	0.988077	N	N	N
Pv04309	3.32193	0.988077	N	N	N
Pv04195	3.32193	0.988077	N	N	N
Pv04145	3.32193	0.988077	N	N	N
Pv03959	3.32193	0.988077	N	N	N
Pv03833	3.32193	0.988077	N	N	N
Pv03763	3.32193	0.988077	N	N	N
Pv03466	3.32193	0.988077	N	N	N
Pv03414	3.32193	0.988077	N	N	N
Pv03399	3.32193	0.988077	N	N	N
Pv03272	3.32193	0.988077	N	N	N
Pv03197	3.32193	0.988077	N	N	N
Pv03188	3.32193	0.988077	N	N	N
Pv03175	3.32193	0.988077	N	N	N
Pv03066	3.32193	0.988077	N	N	N
Pv03014	3.32193	0.988077	N	N	N
Pv02979	3.32193	0.988077	N	N	N
Pv02914	3.32193	0.988077	N	N	N
Pv02884	3.32193	0.988077	N	N	N
Pv02868	3.32193	0.988077	N	N	N
Pv02842	3.32193	0.988077	N	N	N
Pv02721	3.32193	0.988077	N	N	N
Pv02717	3.32193	0.988077	N	N	N
Pv02715	3.32193	0.988077	N	N	N
Pv02542	3.32193	0.988077	N	N	N
Pv02448	3.32193	0.988077	N	N	N
Pv02333	3.32193	0.988077	N	N	N
Pv02256	-3.32193	0.988077	N	N	N
Pv02255	3.32193	0.988077	N	N	N
Pv02238	3.32193	0.988077	N	N	N
Pv02233	3.32193	0.988077	N	N	N
Pv02217	3.32193	0.988077	N	N	N
Pv02085	3.32193	0.988077	N	N	N
Pv02077	3.32193	0.988077	N	N	N
Pv02039	3.32193	0.988077	N	N	N
Pv02020	3.32193	0.988077	N	N	N
Pv01596	3.32193	0.988077	N	N	N
Pv01511	3.32193	0.988077	N	N	N
Pv01417	3.32193	0.988077	N	N	N
Pv01364	3.32193	0.988077	N	N	N
Pv01329	3.32193	0.988077	N	N	N
Pv01219	3.32193	0.988077	N	N	N
Pv01185	3.32193	0.988077	N	N	N
Pv01093	3.32193	0.988077	Y	N	N
Pv00564	3.32193	0.988077	N	N	N
Pv00422	3.32193	0.988077	N	N	N
Pv00400	3.32193	0.988077	N	N	N
Pv00322	3.32193	0.988077	N	N	N
Pv00284	3.32193	0.988077	N	N	N
Pv00259	3.32193	0.988077	N	N	N
Pv00014	3.32193	0.988077	N	N	N
Pv12652	2.58496	0.987961	N	N	N
Pv12030	2.58496	0.987961	N	N	N
Pv11620	2.58496	0.987961	Y	N	N
Pv11428	2.58496	0.987961	N	N	N
Pv09696	2.58496	0.987961	N	N	N
Pv09169	2.58496	0.987961	N	N	N
Pv08877	2.58496	0.987961	N	N	N
Pv08773	2.58496	0.987961	N	N	N
Pv08618	2.58496	0.987961	N	N	N
Pv08045	2.58496	0.987961	N	N	N
Pv07837	2.58496	0.987961	N	N	N
Pv07719	2.58496	0.987961	N	N	N
Pv07651	-2.58496	0.987961	N	N	N
Pv07429	2.58496	0.987961	N	N	N
Pv07352	-2.58496	0.987961	N	N	N
Pv07339	2.58496	0.987961	Y	N	N
Pv07322	2.58496	0.987961	N	N	N
Pv07302	2.58496	0.987961	N	N	N
Pv07155	2.58496	0.987961	N	N	N
Pv06690	2.58496	0.987961	N	N	N
Pv06448	2.58496	0.987961	Y	N	N
Pv06276	2.58496	0.987961	N	N	N
Pv06169	2.58496	0.987961	N	N	N
Pv05655	2.58496	0.987961	N	N	N
Pv05647	-2.58496	0.987961	N	N	N
Pv05641	2.58496	0.987961	N	N	N
Pv05577	2.58496	0.987961	N	N	N
Pv05407	2.58496	0.987961	N	N	N
Pv05342	2.58496	0.987961	N	N	N
Pv05046	-2.58496	0.987961	N	N	N
Pv04661	2.58496	0.987961	N	N	N
Pv04554	2.58496	0.987961	N	N	N
Pv04489	2.58496	0.987961	N	N	N
Pv04459	2.58496	0.987961	N	N	N
Pv04389	2.58496	0.987961	N	N	N
Pv03936	-2.58496	0.987961	N	N	N
Pv03657	2.58496	0.987961	N	N	N
Pv03587	-2.58496	0.987961	N	N	N
Pv03586	2.58496	0.987961	N	N	N
Pv03451	2.58496	0.987961	N	N	N
Pv03400	-2.58496	0.987961	N	N	N
Pv03302	2.58496	0.987961	N	N	N
Pv03169	2.58496	0.987961	Y	N	N
Pv03136	2.58496	0.987961	N	N	N
Pv02847	2.58496	0.987961	N	N	N
Pv02788	2.58496	0.987961	N	N	N
Pv02672	2.58496	0.987961	N	N	N
Pv02392	2.58496	0.987961	N	N	N
Pv02311	2.58496	0.987961	N	N	N
Pv02240	2.58496	0.987961	N	N	N
Pv02193	2.58496	0.987961	Y	N	N
Pv02135	2.58496	0.987961	N	N	N
Pv02024	2.58496	0.987961	N	N	N
Pv01714	2.58496	0.987961	N	N	N
Pv01697	2.58496	0.987961	N	N	N
Pv01298	2.58496	0.987961	N	N	N
Pv01241	2.58496	0.987961	Y	N	N
Pv00908	-2.58496	0.987961	N	N	N
Pv00366	2.58496	0.987961	N	N	N
Pv08241	2.57491	0.983792	Y	N	N
Pv01834	2.56768	0.983792	N	N	N
Pv00775	2.47393	0.983792	N	N	N
Pv07021	2.5025	0.983784	N	N	N
Pv03876	2.36565	0.98375	N	N	N
Pv01079	2.39855	0.98375	N	N	N
Pv06215	2.41504	0.983725	N	N	N
Pv04180	2.32193	0.983717	N	N	N
Pv00630	2.37851	0.98365	N	N	N
Pv06821	2.52356	0.983642	N	N	N
Pv02402	2.52356	0.983642	N	N	N
Pv04981	2.32193	0.983608	N	N	N
Pv04082	2.45943	0.983558	N	N	N
Pv06894	2.39232	0.983467	N	N	N
Pv04828	2.39232	0.983467	N	N	N
Pv05834	2.32193	0.983417	N	N	N
Pv03291	2.5025	0.983317	N	N	N
Pv07319	2.41504	0.983092	N	N	N
Pv08699	2.45943	0.981849	N	N	N
Pv06387	2.45943	0.981849	N	N	N
Pv06095	2.45943	0.981849	N	N	N
Pv04619	2.45943	0.981849	N	N	N
Pv04570	2.45943	0.981849	N	N	N
Pv03845	-2.45943	0.981849	N	N	N
Pv01384	2.45943	0.981849	Y	N	N
Pv01285	2.45943	0.981849	N	N	N
Pv07622	2.16993	0.981758	N	N	N
Pv05295	2.18133	0.981758	N	N	N
Pv02535	2.19265	0.981724	N	N	N
Pv10704	2.16993	0.981657	Y	N	N
Pv11024	2	0.981649	N	N	N
Pv02473	2.04629	0.981649	N	N	N
Pv08279	2.04439	0.981616	N	N	N
Pv07234	2.04439	0.981616	N	N	N
Pv02278	-2.24793	0.981391	N	N	N
Pv09608	2.1375	0.981382	N	N	N
Pv08313	2.1375	0.981382	N	N	N
Pv00306	2.1375	0.981382	N	N	N
Pv03012	2	0.981282	N	N	N
Pv00679	2.16993	0.981282	N	N	N
Pv00563	2.16993	0.981282	N	N	N
Pv09687	2.32193	0.981266	N	N	N
Pv08588	2.32193	0.981266	N	N	N
Pv02126	2.32193	0.981266	N	N	N
Pv01687	2.32193	0.981266	N	N	N
Pv00881	2.32193	0.981266	N	N	N
Pv08251	2.08746	0.980999	N	N	N
Pv05422	2.08746	0.980999	N	N	N
Pv04994	2	0.980749	N	N	N
Pv08758	2.22239	0.98064	Y	N	N
Pv08449	2.22239	0.98064	N	N	N
Pv06099	2.22239	0.98064	N	N	N
Pv05181	2.22239	0.98064	N	N	N
Pv00042	2.22239	0.98064	N	N	N
Pv08417	3	0.980607	Y	Y	N
Pv02792	3	0.980607	Y	Y	N
Pv16967	-3	0.980607	N	N	N
Pv16203	-3	0.980607	N	N	N
Pv15064	-3	0.980607	N	N	N
Pv14678	-3	0.980607	N	N	N
Pv14311	-3	0.980607	N	N	N
Pv13520	-3	0.980607	Y	N	N
Pv13230	3	0.980607	Y	N	N
Pv13089	3	0.980607	N	N	N
Pv12963	3	0.980607	N	N	N
Pv12812	3	0.980607	N	N	N
Pv12521	3	0.980607	N	N	N
Pv12269	3	0.980607	N	N	N
Pv12244	3	0.980607	N	N	N
Pv12146	3	0.980607	Y	N	N
Pv11987	3	0.980607	N	N	N
Pv11894	3	0.980607	N	N	N
Pv11843	3	0.980607	N	N	N
Pv11791	3	0.980607	N	N	N
Pv11712	3	0.980607	N	N	N
Pv11621	3	0.980607	N	N	N
Pv11191	3	0.980607	N	N	N
Pv11138	3	0.980607	N	N	N
Pv11109	3	0.980607	N	N	N
Pv11022	3	0.980607	N	N	N
Pv11015	3	0.980607	N	N	N
Pv11005	3	0.980607	N	N	N
Pv10693	3	0.980607	N	N	N
Pv10661	3	0.980607	N	N	N
Pv10655	3	0.980607	N	N	N
Pv10641	3	0.980607	N	N	N
Pv10470	-3	0.980607	N	N	N
Pv10469	3	0.980607	N	N	N
Pv10415	3	0.980607	N	N	N
Pv10109	3	0.980607	N	N	N
Pv10098	-3	0.980607	N	N	N
Pv09745	3	0.980607	N	N	N
Pv09705	3	0.980607	Y	N	N
Pv09581	3	0.980607	N	N	N
Pv09246	3	0.980607	N	N	N
Pv09223	3	0.980607	N	N	N
Pv09085	3	0.980607	N	N	N
Pv09032	3	0.980607	N	N	N
Pv08873	3	0.980607	N	N	N
Pv08847	3	0.980607	N	N	N
Pv08828	3	0.980607	N	N	N
Pv08825	3	0.980607	N	N	N
Pv08779	-3	0.980607	N	N	N
Pv08761	3	0.980607	N	N	N
Pv08708	3	0.980607	N	N	N
Pv08595	3	0.980607	N	N	N
Pv08570	3	0.980607	N	N	N
Pv08542	3	0.980607	N	N	N
Pv08451	3	0.980607	N	N	N
Pv08398	3	0.980607	N	N	N
Pv08397	3	0.980607	N	N	N
Pv08262	3	0.980607	N	N	N
Pv08128	3	0.980607	N	N	N
Pv08124	3	0.980607	N	N	N
Pv08106	-3	0.980607	N	N	N
Pv08089	3	0.980607	N	N	N
Pv08081	3	0.980607	N	N	N
Pv08048	3	0.980607	N	N	N
Pv08041	3	0.980607	N	N	N
Pv08017	3	0.980607	N	N	N
Pv08005	-3	0.980607	N	N	N
Pv08002	3	0.980607	N	N	N
Pv07924	3	0.980607	N	N	N
Pv07911	3	0.980607	N	N	N
Pv07787	3	0.980607	N	N	N
Pv07698	3	0.980607	N	N	N
Pv07693	3	0.980607	N	N	N
Pv07689	3	0.980607	N	N	N
Pv07684	3	0.980607	N	N	N
Pv07614	3	0.980607	N	N	N
Pv07426	3	0.980607	N	N	N
Pv07423	3	0.980607	N	N	N
Pv07392	3	0.980607	N	N	N
Pv07333	3	0.980607	N	N	N
Pv07328	3	0.980607	N	N	N
Pv07317	3	0.980607	N	N	N
Pv07257	3	0.980607	Y	N	N
Pv07225	3	0.980607	N	N	N
Pv07180	3	0.980607	N	N	N
Pv07158	3	0.980607	N	N	N
Pv07145	3	0.980607	N	N	N
Pv07101	3	0.980607	N	N	N
Pv07091	3	0.980607	N	N	N
Pv07059	3	0.980607	N	N	N
Pv07051	3	0.980607	N	N	N
Pv07030	-3	0.980607	N	N	N
Pv06830	3	0.980607	N	N	N
Pv06770	3	0.980607	N	N	N
Pv06714	3	0.980607	N	N	N
Pv06670	3	0.980607	N	N	N
Pv06636	3	0.980607	N	N	N
Pv06523	3	0.980607	N	N	N
Pv06521	3	0.980607	N	N	N
Pv06466	3	0.980607	N	N	N
Pv06426	3	0.980607	N	N	N
Pv06384	3	0.980607	N	N	N
Pv06339	3	0.980607	N	N	N
Pv06302	3	0.980607	N	N	N
Pv06293	3	0.980607	N	N	N
Pv06288	3	0.980607	N	N	N
Pv06269	3	0.980607	N	N	N
Pv06245	3	0.980607	N	N	N
Pv06057	3	0.980607	N	N	N
Pv05978	3	0.980607	N	N	N
Pv05964	3	0.980607	N	N	N
Pv05950	3	0.980607	N	N	N
Pv05905	3	0.980607	N	N	N
Pv05898	3	0.980607	N	N	N
Pv05882	3	0.980607	N	N	N
Pv05868	3	0.980607	N	N	N
Pv05864	3	0.980607	N	N	N
Pv05852	3	0.980607	N	N	N
Pv05803	3	0.980607	N	N	N
Pv05761	3	0.980607	N	N	N
Pv05717	3	0.980607	N	N	N
Pv05713	3	0.980607	N	N	N
Pv05686	3	0.980607	N	N	N
Pv05665	3	0.980607	N	N	N
Pv05628	3	0.980607	N	N	N
Pv05615	3	0.980607	N	N	N
Pv05572	3	0.980607	N	N	N
Pv05503	3	0.980607	N	N	N
Pv05468	3	0.980607	N	N	N
Pv05425	3	0.980607	Y	N	N
Pv05403	3	0.980607	N	N	N
Pv05396	-3	0.980607	N	N	N
Pv05329	3	0.980607	N	N	N
Pv05274	3	0.980607	N	N	N
Pv05154	3	0.980607	Y	N	N
Pv05114	3	0.980607	N	N	N
Pv05087	3	0.980607	N	N	N
Pv05034	3	0.980607	N	N	N
Pv04984	3	0.980607	N	N	N
Pv04971	3	0.980607	N	N	N
Pv04926	3	0.980607	N	N	N
Pv04904	3	0.980607	N	N	N
Pv04883	3	0.980607	N	N	N
Pv04872	3	0.980607	N	N	N
Pv04827	3	0.980607	N	N	N
Pv04806	3	0.980607	N	N	N
Pv04760	3	0.980607	N	N	N
Pv04709	3	0.980607	N	N	N
Pv04701	-3	0.980607	N	N	N
Pv04667	3	0.980607	N	N	N
Pv04636	3	0.980607	N	N	N
Pv04579	3	0.980607	N	N	N
Pv04551	3	0.980607	N	N	N
Pv04493	3	0.980607	N	N	N
Pv04456	3	0.980607	N	N	N
Pv04350	3	0.980607	N	N	N
Pv04347	3	0.980607	N	N	N
Pv04342	3	0.980607	N	N	N
Pv04334	3	0.980607	N	N	N
Pv04291	3	0.980607	N	N	N
Pv04253	3	0.980607	N	N	N
Pv04251	-3	0.980607	N	N	N
Pv04223	3	0.980607	N	N	N
Pv04125	3	0.980607	N	N	N
Pv04122	3	0.980607	N	N	N
Pv04095	3	0.980607	Y	N	N
Pv04088	3	0.980607	N	N	N
Pv04053	3	0.980607	Y	N	N
Pv04050	3	0.980607	N	N	N
Pv04040	3	0.980607	N	N	N
Pv04016	3	0.980607	N	N	N
Pv03993	3	0.980607	N	N	N
Pv03946	3	0.980607	N	N	N
Pv03886	3	0.980607	N	N	N
Pv03837	3	0.980607	N	N	N
Pv03819	3	0.980607	N	N	N
Pv03749	3	0.980607	N	N	N
Pv03663	3	0.980607	N	N	N
Pv03510	-3	0.980607	N	N	N
Pv03509	3	0.980607	N	N	N
Pv03409	3	0.980607	N	N	N
Pv03386	3	0.980607	N	N	N
Pv03378	3	0.980607	N	N	N
Pv03246	3	0.980607	N	N	N
Pv03230	3	0.980607	N	N	N
Pv03127	3	0.980607	N	N	N
Pv03120	3	0.980607	N	N	N
Pv03098	3	0.980607	N	N	N
Pv03085	3	0.980607	N	N	N
Pv03061	3	0.980607	N	N	N
Pv02843	3	0.980607	N	N	N
Pv02825	3	0.980607	Y	N	N
Pv02700	3	0.980607	N	N	N
Pv02676	3	0.980607	N	N	N
Pv02666	3	0.980607	N	N	N
Pv02656	3	0.980607	N	N	N
Pv02621	3	0.980607	N	N	N
Pv02584	3	0.980607	N	N	N
Pv02570	3	0.980607	N	N	N
Pv02544	3	0.980607	N	N	N
Pv02513	3	0.980607	N	N	N
Pv02491	3	0.980607	N	N	N
Pv02490	3	0.980607	N	N	N
Pv02485	3	0.980607	N	N	N
Pv02420	3	0.980607	Y	N	N
Pv02404	3	0.980607	N	N	N
Pv02393	3	0.980607	N	N	N
Pv02365	3	0.980607	N	N	N
Pv02307	3	0.980607	N	N	N
Pv02297	-3	0.980607	N	N	N
Pv02284	3	0.980607	N	N	N
Pv02258	3	0.980607	N	N	N
Pv02230	3	0.980607	N	N	N
Pv02183	3	0.980607	N	N	N
Pv02165	3	0.980607	N	N	N
Pv02131	3	0.980607	N	N	N
Pv02056	3	0.980607	N	N	N
Pv02014	-3	0.980607	N	N	N
Pv01849	3	0.980607	N	N	N
Pv01820	3	0.980607	N	N	N
Pv01739	3	0.980607	N	N	N
Pv01613	3	0.980607	N	N	N
Pv01609	-3	0.980607	N	N	N
Pv01595	3	0.980607	N	N	N
Pv01390	-3	0.980607	N	N	N
Pv01369	3	0.980607	N	N	N
Pv01363	3	0.980607	N	N	N
Pv01333	3	0.980607	N	N	N
Pv01330	3	0.980607	N	N	N
Pv01289	-3	0.980607	N	N	N
Pv01275	3	0.980607	N	N	N
Pv01226	3	0.980607	N	N	N
Pv01199	3	0.980607	N	N	N
Pv01192	3	0.980607	N	N	N
Pv01177	3	0.980607	N	N	N
Pv01161	3	0.980607	N	N	N
Pv01138	3	0.980607	N	N	N
Pv01102	3	0.980607	N	N	N
Pv00991	3	0.980607	N	N	N
Pv00966	3	0.980607	N	N	N
Pv00938	3	0.980607	N	N	N
Pv00909	3	0.980607	N	N	N
Pv00901	3	0.980607	N	N	N
Pv00830	3	0.980607	N	N	N
Pv00828	-3	0.980607	N	N	N
Pv00826	3	0.980607	N	N	N
Pv00811	3	0.980607	Y	N	N
Pv00802	3	0.980607	N	N	N
Pv00642	3	0.980607	N	N	N
Pv00628	3	0.980607	Y	N	N
Pv00543	3	0.980607	N	N	N
Pv00538	3	0.980607	N	N	N
Pv00429	3	0.980607	N	N	N
Pv00363	3	0.980607	N	N	N
Pv00339	3	0.980607	N	N	N
Pv00318	3	0.980607	N	N	N
Pv00312	3	0.980607	N	N	N
Pv00241	-3	0.980607	N	N	N
Pv00221	3	0.980607	N	N	N
Pv00175	-3	0.980607	N	N	N
Pv00161	3	0.980607	N	N	N
Pv00141	3	0.980607	N	N	N
Pv00114	3	0.980607	N	N	N
Pv00107	3	0.980607	Y	N	N
Pv00057	3	0.980607	Y	N	N
Pv02342	2.11548	0.980165	N	N	N
Pv01433	2.11548	0.980165	Y	N	N
Pv00886	2.11548	0.980165	Y	N	N
Pv11445	2	0.979732	N	N	N
Pv06973	2	0.979732	N	N	N
Pv04123	2	0.979732	N	N	N
Pv02416	-2	0.979732	N	N	N
Pv01486	2	0.979732	N	N	N
Pv11699	2.16993	0.978398	N	N	N
Pv08688	2.16993	0.978398	N	N	N
Pv05456	2.16993	0.978398	N	N	N
Pv04987	2.16993	0.978398	N	N	N
Pv04450	2.16993	0.978398	N	N	N
Pv03670	2.16993	0.978398	N	N	N
Pv03659	-2.16993	0.978398	N	N	N
Pv10261	2	0.977072	N	N	N
Pv08987	2	0.977072	N	N	N
Pv08849	2	0.977072	N	N	N
Pv07775	2	0.977072	N	N	N
Pv07402	2	0.977072	N	N	N
Pv05135	2	0.977072	N	N	N
Pv04688	2	0.977072	N	N	N
Pv03802	-2	0.977072	N	N	N
Pv03412	2	0.977072	N	N	N
Pv02743	2	0.977072	N	N	N
Pv02288	2	0.977072	N	N	N
Pv02009	2	0.977072	N	N	N
Pv01830	2	0.977072	N	N	N
Pv01513	2	0.977072	N	N	N
Pv01066	2	0.977072	N	N	N
Pv00586	2	0.977072	N	N	N
Pv11021	2.32193	0.97392	N	N	Y
Pv11846	2.32193	0.97392	N	N	N
Pv11700	2.32193	0.97392	N	N	N
Pv11657	-2.32193	0.97392	N	N	N
Pv11575	2.32193	0.97392	N	N	N
Pv11247	2.32193	0.97392	N	N	N
Pv10447	-2.32193	0.97392	N	N	N
Pv10427	2.32193	0.97392	N	N	N
Pv08984	2.32193	0.97392	N	N	N
Pv08799	-2.32193	0.97392	N	N	N
Pv08788	2.32193	0.97392	N	N	N
Pv08768	2.32193	0.97392	N	N	N
Pv08717	2.32193	0.97392	N	N	N
Pv08485	2.32193	0.97392	N	N	N
Pv08382	2.32193	0.97392	N	N	N
Pv08344	2.32193	0.97392	N	N	N
Pv08267	-2.32193	0.97392	N	N	N
Pv08143	2.32193	0.97392	N	N	N
Pv08084	2.32193	0.97392	N	N	N
Pv08027	2.32193	0.97392	N	N	N
Pv07645	2.32193	0.97392	N	N	N
Pv07435	2.32193	0.97392	N	N	N
Pv07415	2.32193	0.97392	N	N	N
Pv07303	2.32193	0.97392	N	N	N
Pv07218	2.32193	0.97392	N	N	N
Pv06912	2.32193	0.97392	N	N	N
Pv06754	-2.32193	0.97392	N	N	N
Pv06739	2.32193	0.97392	N	N	N
Pv06473	2.32193	0.97392	N	N	N
Pv06314	2.32193	0.97392	N	N	N
Pv06028	-2.32193	0.97392	Y	N	N
Pv05970	-2.32193	0.97392	N	N	N
Pv05370	2.32193	0.97392	N	N	N
Pv05308	2.32193	0.97392	N	N	N
Pv04961	2.32193	0.97392	N	N	N
Pv04819	2.32193	0.97392	N	N	N
Pv04751	-2.32193	0.97392	N	N	N
Pv04553	2.32193	0.97392	N	N	N
Pv04399	2.32193	0.97392	N	N	N
Pv04166	2.32193	0.97392	N	N	N
Pv04099	2.32193	0.97392	N	N	N
Pv03881	2.32193	0.97392	N	N	N
Pv03879	2.32193	0.97392	N	N	N
Pv03626	2.32193	0.97392	Y	N	N
Pv03588	-2.32193	0.97392	N	N	N
Pv03516	2.32193	0.97392	N	N	N
Pv03269	2.32193	0.97392	N	N	N
Pv03213	2.32193	0.97392	N	N	N
Pv03187	2.32193	0.97392	N	N	N
Pv03129	2.32193	0.97392	N	N	N
Pv03123	2.32193	0.97392	N	N	N
Pv03074	-2.32193	0.97392	N	N	N
Pv03003	2.32193	0.97392	N	N	N
Pv02945	2.32193	0.97392	N	N	N
Pv02741	2.32193	0.97392	Y	N	N
Pv02731	2.32193	0.97392	N	N	N
Pv02725	2.32193	0.97392	N	N	N
Pv02711	2.32193	0.97392	N	N	N
Pv02640	2.32193	0.97392	Y	N	N
Pv02592	2.32193	0.97392	N	N	N
Pv02569	2.32193	0.97392	N	N	N
Pv02553	-2.32193	0.97392	N	N	N
Pv02224	-2.32193	0.97392	N	N	N
Pv02093	2.32193	0.97392	N	N	N
Pv01682	2.32193	0.97392	N	N	N
Pv01477	2.32193	0.97392	N	N	N
Pv01327	2.32193	0.97392	N	N	N
Pv00981	2.32193	0.97392	N	N	N
Pv00739	-2.32193	0.97392	N	N	N
Pv00735	2.32193	0.97392	N	N	N
Pv00267	2.32193	0.97392	N	N	N
Pv00258	2.32193	0.97392	N	N	N
Pv00217	-2.32193	0.97392	N	N	N
Pv00172	2.32193	0.97392	N	N	N
Pv00088	2.32193	0.97392	N	N	N
Pv00036	2.32193	0.97392	N	N	N
Pv02517	2	0.967475	Y	Y	N
Pv12103	-2	0.967475	N	N	N
Pv11656	-2	0.967475	N	N	N
Pv11345	2	0.967475	N	N	N
Pv11323	2	0.967475	N	N	N
Pv11239	2	0.967475	N	N	N
Pv11151	2	0.967475	N	N	N
Pv11148	2	0.967475	N	N	N
Pv10850	2	0.967475	N	N	N
Pv10628	-2	0.967475	N	N	N
Pv10542	2	0.967475	N	N	N
Pv10352	2	0.967475	N	N	N
Pv09703	-2	0.967475	Y	N	N
Pv09689	2	0.967475	Y	N	N
Pv09671	2	0.967475	N	N	N
Pv09599	2	0.967475	N	N	N
Pv09461	2	0.967475	N	N	N
Pv09450	2	0.967475	N	N	N
Pv09010	2	0.967475	N	N	N
Pv08940	2	0.967475	N	N	N
Pv08738	2	0.967475	N	N	N
Pv08721	2	0.967475	N	N	N
Pv08541	-2	0.967475	N	N	N
Pv08509	2	0.967475	N	N	N
Pv08432	2	0.967475	N	N	N
Pv08246	2	0.967475	N	N	N
Pv08103	2	0.967475	N	N	N
Pv08077	2	0.967475	N	N	N
Pv07828	2	0.967475	N	N	N
Pv07816	2	0.967475	N	N	N
Pv07688	2	0.967475	N	N	N
Pv07582	2	0.967475	N	N	N
Pv07532	2	0.967475	N	N	N
Pv07471	2	0.967475	N	N	N
Pv07357	-2	0.967475	N	N	N
Pv07295	2	0.967475	N	N	N
Pv07181	2	0.967475	N	N	N
Pv07032	-2	0.967475	N	N	N
Pv06995	2	0.967475	N	N	N
Pv06927	-2	0.967475	N	N	N
Pv06885	2	0.967475	N	N	N
Pv06857	-2	0.967475	N	N	N
Pv06828	2	0.967475	N	N	N
Pv06699	-2	0.967475	N	N	N
Pv06653	2	0.967475	N	N	N
Pv06587	-2	0.967475	N	N	N
Pv06479	2	0.967475	N	N	N
Pv06357	2	0.967475	N	N	N
Pv06274	2	0.967475	N	N	N
Pv06185	2	0.967475	N	N	N
Pv06130	2	0.967475	N	N	N
Pv06098	2	0.967475	N	N	N
Pv06065	2	0.967475	N	N	N
Pv06059	2	0.967475	N	N	N
Pv05982	-2	0.967475	Y	N	N
Pv05899	2	0.967475	N	N	N
Pv05691	-2	0.967475	Y	N	N
Pv05660	-2	0.967475	N	N	N
Pv05146	2	0.967475	N	N	N
Pv05107	-2	0.967475	N	N	N
Pv05039	2	0.967475	N	N	N
Pv05031	2	0.967475	N	N	N
Pv05012	-2	0.967475	N	N	N
Pv05001	2	0.967475	N	N	N
Pv04980	2	0.967475	N	N	N
Pv04909	2	0.967475	N	N	N
Pv04822	2	0.967475	N	N	N
Pv04686	2	0.967475	Y	N	N
Pv04631	2	0.967475	N	N	N
Pv04555	-2	0.967475	N	N	N
Pv04550	2	0.967475	N	N	N
Pv04524	2	0.967475	N	N	N
Pv04452	2	0.967475	N	N	N
Pv04432	2	0.967475	N	N	N
Pv04421	2	0.967475	Y	N	N
Pv04376	2	0.967475	N	N	N
Pv04227	2	0.967475	N	N	N
Pv04193	-2	0.967475	N	N	N
Pv04084	-2	0.967475	N	N	N
Pv04083	2	0.967475	N	N	N
Pv04074	2	0.967475	N	N	N
Pv03617	2	0.967475	N	N	N
Pv03417	2	0.967475	Y	N	N
Pv03356	2	0.967475	Y	N	N
Pv03255	2	0.967475	N	N	N
Pv03212	-2	0.967475	N	N	N
Pv03158	2	0.967475	N	N	N
Pv03095	2	0.967475	N	N	N
Pv03020	-2	0.967475	N	N	N
Pv02962	-2	0.967475	N	N	N
Pv02789	2	0.967475	N	N	N
Pv02729	2	0.967475	N	N	N
Pv02724	-2	0.967475	N	N	N
Pv02612	2	0.967475	N	N	N
Pv02571	2	0.967475	N	N	N
Pv02548	-2	0.967475	N	N	N
Pv02518	-2	0.967475	N	N	N
Pv02450	2	0.967475	N	N	N
Pv02401	2	0.967475	N	N	N
Pv02380	2	0.967475	N	N	N
Pv02373	2	0.967475	N	N	N
Pv02179	-2	0.967475	N	N	N
Pv02006	2	0.967475	N	N	N
Pv01990	-2	0.967475	N	N	N
Pv01980	2	0.967475	N	N	N
Pv01832	2	0.967475	N	N	N
Pv01763	2	0.967475	N	N	N
Pv01654	2	0.967475	N	N	N
Pv01005	2	0.967475	N	N	N
Pv00983	2	0.967475	N	N	N
Pv00965	2	0.967475	N	N	N
Pv00841	2	0.967475	N	N	N
Pv00829	2	0.967475	N	N	N
Pv00778	2	0.967475	N	N	N
Pv00761	2	0.967475	N	N	N
Pv00693	2	0.967475	N	N	N
Pv00624	2	0.967475	N	N	N
Pv00302	2	0.967475	N	N	N
Pv00265	2	0.967475	N	N	N
Pv00214	2	0.967475	N	N	N
Pv00068	2	0.967475	N	N	N
Pv00067	2	0.967475	N	N	N
Pv12396	2.58496	0.965308	N	Y	N
Pv08414	2.58496	0.965308	N	Y	N
Pv16008	-2.58496	0.965308	N	N	N
Pv15818	-2.58496	0.965308	Y	N	N
Pv15484	-2.58496	0.965308	N	N	N
Pv14427	2.58496	0.965308	N	N	N
Pv13596	-2.58496	0.965308	N	N	N
Pv13537	-2.58496	0.965308	N	N	N
Pv13398	-2.58496	0.965308	N	N	N
Pv13322	2.58496	0.965308	N	N	N
Pv13276	2.58496	0.965308	N	N	N
Pv13115	-2.58496	0.965308	N	N	N
Pv13015	2.58496	0.965308	N	N	N
Pv12943	2.58496	0.965308	N	N	N
Pv12846	2.58496	0.965308	N	N	N
Pv12372	2.58496	0.965308	N	N	N
Pv12307	2.58496	0.965308	N	N	N
Pv12056	2.58496	0.965308	N	N	N
Pv11932	2.58496	0.965308	Y	N	N
Pv11930	2.58496	0.965308	N	N	N
Pv11850	2.58496	0.965308	N	N	N
Pv11845	2.58496	0.965308	N	N	N
Pv11768	2.58496	0.965308	N	N	N
Pv11736	2.58496	0.965308	N	N	N
Pv11543	2.58496	0.965308	N	N	N
Pv11535	2.58496	0.965308	N	N	N
Pv11518	2.58496	0.965308	N	N	N
Pv11443	2.58496	0.965308	N	N	N
Pv11419	2.58496	0.965308	N	N	N
Pv11144	2.58496	0.965308	N	N	N
Pv11072	2.58496	0.965308	N	N	N
Pv11007	-2.58496	0.965308	N	N	N
Pv10828	2.58496	0.965308	Y	N	N
Pv10686	2.58496	0.965308	N	N	N
Pv10659	2.58496	0.965308	N	N	N
Pv10656	2.58496	0.965308	N	N	N
Pv10563	-2.58496	0.965308	N	N	N
Pv10559	2.58496	0.965308	N	N	N
Pv10417	2.58496	0.965308	N	N	N
Pv10377	2.58496	0.965308	N	N	N
Pv10268	2.58496	0.965308	N	N	N
Pv10214	-2.58496	0.965308	N	N	N
Pv10180	2.58496	0.965308	N	N	N
Pv09797	2.58496	0.965308	N	N	N
Pv09783	2.58496	0.965308	N	N	N
Pv09622	2.58496	0.965308	N	N	N
Pv09610	2.58496	0.965308	N	N	N
Pv09429	2.58496	0.965308	N	N	N
Pv09333	2.58496	0.965308	N	N	N
Pv09316	2.58496	0.965308	N	N	N
Pv09284	2.58496	0.965308	N	N	N
Pv09198	2.58496	0.965308	Y	N	N
Pv09172	2.58496	0.965308	N	N	N
Pv09126	2.58496	0.965308	N	N	N
Pv08998	2.58496	0.965308	N	N	N
Pv08923	2.58496	0.965308	N	N	N
Pv08876	2.58496	0.965308	N	N	N
Pv08869	2.58496	0.965308	N	N	N
Pv08693	2.58496	0.965308	N	N	N
Pv08671	2.58496	0.965308	N	N	N
Pv08670	2.58496	0.965308	N	N	N
Pv08615	2.58496	0.965308	N	N	N
Pv08574	2.58496	0.965308	N	N	N
Pv08555	2.58496	0.965308	N	N	N
Pv08471	2.58496	0.965308	N	N	N
Pv08379	-2.58496	0.965308	N	N	N
Pv08374	2.58496	0.965308	N	N	N
Pv08360	2.58496	0.965308	N	N	N
Pv08321	2.58496	0.965308	N	N	N
Pv08303	2.58496	0.965308	N	N	N
Pv08272	2.58496	0.965308	N	N	N
Pv08203	2.58496	0.965308	N	N	N
Pv08184	2.58496	0.965308	N	N	N
Pv08183	2.58496	0.965308	N	N	N
Pv08110	2.58496	0.965308	Y	N	N
Pv08108	2.58496	0.965308	Y	N	N
Pv08050	2.58496	0.965308	N	N	N
Pv08000	2.58496	0.965308	N	N	N
Pv07934	2.58496	0.965308	N	N	N
Pv07928	2.58496	0.965308	N	N	N
Pv07894	2.58496	0.965308	N	N	N
Pv07846	2.58496	0.965308	N	N	N
Pv07827	2.58496	0.965308	N	N	N
Pv07760	2.58496	0.965308	N	N	N
Pv07655	2.58496	0.965308	N	N	N
Pv07654	2.58496	0.965308	N	N	N
Pv07632	2.58496	0.965308	N	N	N
Pv07620	2.58496	0.965308	N	N	N
Pv07617	2.58496	0.965308	N	N	N
Pv07504	-2.58496	0.965308	N	N	N
Pv07462	2.58496	0.965308	N	N	N
Pv07450	2.58496	0.965308	N	N	N
Pv07424	2.58496	0.965308	N	N	N
Pv07399	2.58496	0.965308	N	N	N
Pv07370	2.58496	0.965308	N	N	N
Pv07369	2.58496	0.965308	N	N	N
Pv07363	2.58496	0.965308	N	N	N
Pv07235	2.58496	0.965308	N	N	N
Pv07129	2.58496	0.965308	N	N	N
Pv07124	-2.58496	0.965308	N	N	N
Pv07109	2.58496	0.965308	N	N	N
Pv07048	2.58496	0.965308	Y	N	N
Pv07038	-2.58496	0.965308	N	N	N
Pv07005	2.58496	0.965308	N	N	N
Pv06941	2.58496	0.965308	N	N	N
Pv06878	2.58496	0.965308	N	N	N
Pv06862	2.58496	0.965308	N	N	N
Pv06826	2.58496	0.965308	N	N	N
Pv06823	2.58496	0.965308	N	N	N
Pv06816	2.58496	0.965308	N	N	N
Pv06811	2.58496	0.965308	N	N	N
Pv06807	2.58496	0.965308	N	N	N
Pv06803	2.58496	0.965308	N	N	N
Pv06800	2.58496	0.965308	N	N	N
Pv06798	2.58496	0.965308	N	N	N
Pv06765	2.58496	0.965308	N	N	N
Pv06727	2.58496	0.965308	N	N	N
Pv06685	2.58496	0.965308	Y	N	N
Pv06681	2.58496	0.965308	N	N	N
Pv06627	-2.58496	0.965308	N	N	N
Pv06620	2.58496	0.965308	N	N	N
Pv06598	2.58496	0.965308	N	N	N
Pv06540	2.58496	0.965308	N	N	N
Pv06476	2.58496	0.965308	N	N	N
Pv06468	2.58496	0.965308	N	N	N
Pv06445	-2.58496	0.965308	N	N	N
Pv06423	-2.58496	0.965308	N	N	N
Pv06397	2.58496	0.965308	N	N	N
Pv06370	2.58496	0.965308	N	N	N
Pv06240	2.58496	0.965308	N	N	N
Pv06148	2.58496	0.965308	N	N	N
Pv06143	2.58496	0.965308	N	N	N
Pv06124	2.58496	0.965308	N	N	N
Pv06103	2.58496	0.965308	N	N	N
Pv06014	2.58496	0.965308	N	N	N
Pv05985	-2.58496	0.965308	N	N	N
Pv05939	2.58496	0.965308	N	N	N
Pv05861	2.58496	0.965308	N	N	N
Pv05835	-2.58496	0.965308	N	N	N
Pv05796	2.58496	0.965308	N	N	N
Pv05795	2.58496	0.965308	N	N	N
Pv05758	2.58496	0.965308	N	N	N
Pv05721	2.58496	0.965308	N	N	N
Pv05689	-2.58496	0.965308	N	N	N
Pv05677	2.58496	0.965308	N	N	N
Pv05667	2.58496	0.965308	N	N	N
Pv05646	2.58496	0.965308	N	N	N
Pv05585	2.58496	0.965308	N	N	N
Pv05564	-2.58496	0.965308	N	N	N
Pv05537	2.58496	0.965308	N	N	N
Pv05514	2.58496	0.965308	N	N	N
Pv05467	2.58496	0.965308	N	N	N
Pv05463	2.58496	0.965308	N	N	N
Pv05419	2.58496	0.965308	N	N	N
Pv05392	2.58496	0.965308	N	N	N
Pv05337	2.58496	0.965308	N	N	N
Pv05304	2.58496	0.965308	N	N	N
Pv05298	2.58496	0.965308	N	N	N
Pv05279	2.58496	0.965308	N	N	N
Pv05224	2.58496	0.965308	N	N	N
Pv05129	2.58496	0.965308	N	N	N
Pv05106	2.58496	0.965308	N	N	N
Pv05089	-2.58496	0.965308	N	N	N
Pv05051	2.58496	0.965308	N	N	N
Pv05043	2.58496	0.965308	N	N	N
Pv04969	2.58496	0.965308	N	N	N
Pv04966	2.58496	0.965308	N	N	N
Pv04959	2.58496	0.965308	N	N	N
Pv04935	2.58496	0.965308	N	N	N
Pv04844	2.58496	0.965308	N	N	N
Pv04759	2.58496	0.965308	N	N	N
Pv04747	2.58496	0.965308	N	N	N
Pv04674	2.58496	0.965308	N	N	N
Pv04585	2.58496	0.965308	N	N	N
Pv04578	-2.58496	0.965308	N	N	N
Pv04572	-2.58496	0.965308	N	N	N
Pv04571	2.58496	0.965308	N	N	N
Pv04527	2.58496	0.965308	N	N	N
Pv04511	2.58496	0.965308	Y	N	N
Pv04505	2.58496	0.965308	N	N	N
Pv04427	2.58496	0.965308	Y	N	N
Pv04393	2.58496	0.965308	N	N	N
[truncated: 142 more rows]

## Sheet: 48h>0.95-6340
GeneID	log2(FC)	prob	SP	RXLR	CRN
Pv12279	6.57365	1	Y	N	N
Pv11998	6.06967	1	Y	N	N
Pv08492	8.62022	1	Y	N	N
Pv08395	5.88101	1	Y	N	N
Pv08241	5.59816	1	Y	N	N
Pv08235	9.34873	1	Y	N	N
Pv07410	6.61839	1	Y	N	N
Pv07089	7.25604	1	Y	N	N
Pv06673	8.48079	1	Y	N	N
Pv06217	6.4085	1	Y	N	N
Pv06127	8.25896	1	Y	N	N
Pv05808	7.90789	1	Y	N	N
Pv05800	6.33823	1	Y	N	N
Pv03830	8.13589	1	Y	N	N
Pv03328	5.30925	1	Y	N	N
Pv02263	7.40974	1	Y	N	N
Pv01321	8.5216	1	Y	N	N
Pv01191	6.04249	1	Y	N	N
Pv13225	11.0056	1	N	N	N
Pv12057	6.59442	1	N	N	N
Pv12001	7.71882	1	N	N	N
Pv11996	7.27053	1	N	N	N
Pv11624	7.13314	1	N	N	N
Pv11618	8.07575	1	N	N	N
Pv11551	8.41363	1	N	N	N
Pv11245	5.84435	1	N	N	N
Pv11206	6.90517	1	N	N	N
Pv10768	5.4832	1	N	N	N
Pv10766	5.62936	1	N	N	N
Pv10695	8.28077	1	N	N	N
Pv10266	6.74416	1	N	N	N
Pv10212	5.59694	1	N	N	N
Pv10026	6.69581	1	N	N	N
Pv10025	5.73697	1	N	N	N
Pv09562	8.71167	1	N	N	N
Pv09261	7.47728	1	N	N	N
Pv09033	8.45738	1	N	N	N
Pv08888	6.24121	1	N	N	N
Pv08794	6.89308	1	N	N	N
Pv08726	6.98299	1	N	N	N
Pv08722	6.38606	1	N	N	N
Pv08673	6.03855	1	N	N	N
Pv08659	8.92481	1	N	N	N
Pv08650	6.71101	1	N	N	N
Pv08602	5.73471	1	N	N	N
Pv08592	6.00346	1	N	N	N
Pv08412	7.14568	1	N	N	N
Pv08226	6.7318	1	N	N	N
Pv08222	7.77667	1	N	N	N
Pv08199	7.39089	1	N	N	N
Pv08182	10.2095	1	N	N	N
Pv08174	10.6952	1	N	N	N
Pv08102	6.54986	1	N	N	N
Pv08054	6.70683	1	N	N	N
Pv07866	7.28771	1	N	N	N
Pv07838	7.17842	1	N	N	N
Pv07824	5.62059	1	N	N	N
Pv07778	8.35755	1	N	N	N
Pv07717	6.89239	1	N	N	N
Pv07652	6.96368	1	N	N	N
Pv07486	7.19366	1	N	N	N
Pv07474	9.24317	1	N	N	N
Pv07473	6.83404	1	N	N	N
Pv07467	8.36069	1	N	N	N
Pv07463	6.1177	1	N	N	N
Pv07457	7.58684	1	N	N	N
Pv07355	6.84549	1	N	N	N
Pv07325	6.40088	1	N	N	N
Pv07240	6.73039	1	N	N	N
Pv07090	6.7534	1	N	N	N
Pv07055	8.38514	1	N	N	N
Pv07047	8.44087	1	N	N	N
Pv07042	6.9542	1	N	N	N
Pv07023	7.32718	1	N	N	N
Pv07021	6.89684	1	N	N	N
Pv07008	6.9542	1	N	N	N
Pv06981	7.81592	1	N	N	N
Pv06782	5.92955	1	N	N	N
Pv06780	6.39094	1	N	N	N
Pv06742	8.09528	1	N	N	N
Pv06734	7.33291	1	N	N	N
Pv06730	6.10167	1	N	N	N
Pv06728	6.06805	1	N	N	N
Pv06695	6.22159	1	N	N	N
Pv06635	7.22882	1	N	N	N
Pv06629	5.70966	1	N	N	N
Pv06595	6.00482	1	N	N	N
Pv06565	6.73358	1	N	N	N
Pv06516	6.69677	1	N	N	N
Pv06515	5.75061	1	N	N	N
Pv06511	6.27845	1	N	N	N
Pv06424	6.19341	1	N	N	N
Pv06320	6.48784	1	N	N	N
Pv06241	6.94471	1	N	N	N
Pv06222	7.26522	1	N	N	N
Pv06201	6.48601	1	N	N	N
Pv06132	7.21108	1	N	N	N
Pv06099	10.733	1	N	N	N
Pv06090	5.92481	1	N	N	N
Pv05981	9.49185	1	N	N	N
Pv05968	7.72792	1	N	N	N
Pv05960	6.11774	1	N	N	N
Pv05945	10.445	1	N	N	N
Pv05940	5.91335	1	N	N	N
Pv05849	7.78354	1	N	N	N
Pv05806	7.14126	1	N	N	N
Pv05799	7.25644	1	N	N	N
Pv05656	6.77479	1	N	N	N
Pv05607	10.3576	1	N	N	N
Pv05546	7.21363	1	N	N	N
Pv05492	4.65764	1	N	N	N
Pv05487	8.07325	1	N	N	N
Pv05471	6.49073	1	N	N	N
Pv05404	5.41785	1	N	N	N
Pv05367	6.29879	1	N	N	N
Pv05321	10.3815	1	N	N	N
Pv05255	6.95652	1	N	N	N
Pv05240	6.06501	1	N	N	N
Pv05172	7.23122	1	N	N	N
Pv05099	5.78834	1	N	N	N
Pv05079	6.70435	1	N	N	N
Pv04907	6.43185	1	N	N	N
Pv04905	8.74483	1	N	N	N
Pv04867	8.41996	1	N	N	N
Pv04864	10.9773	1	N	N	N
Pv04817	7.46411	1	N	N	N
Pv04814	7.72962	1	N	N	N
Pv04801	10.1662	1	N	N	N
Pv04664	7.25157	1	N	N	N
Pv04612	8.5704	1	N	N	N
Pv04590	6.75306	1	N	N	N
Pv04538	8.29232	1	N	N	N
Pv04495	8.26209	1	N	N	N
Pv04382	5.2797	1	N	N	N
Pv04357	7.68124	1	N	N	N
Pv04311	8.11374	1	N	N	N
Pv04272	7.22444	1	N	N	N
Pv04117	7.98046	1	N	N	N
Pv03885	7.27612	1	N	N	N
Pv03767	7.38574	1	N	N	N
Pv03696	6.14975	1	N	N	N
Pv03689	6.36243	1	N	N	N
Pv03688	7.98109	1	N	N	N
Pv03685	6.64622	1	N	N	N
Pv03636	6.72048	1	N	N	N
Pv03599	5.05838	1	N	N	N
Pv03520	5.25987	1	N	N	N
Pv03517	9.59805	1	N	N	N
Pv03489	6.28699	1	N	N	N
Pv03415	9.33539	1	N	N	N
Pv03395	7.67307	1	N	N	N
Pv03389	10.2923	1	N	N	N
Pv03277	5.22454	1	N	N	N
Pv03258	10.3465	1	N	N	N
Pv02963	6.65037	1	N	N	N
Pv02938	7.25157	1	N	N	N
Pv02925	6.23601	1	N	N	N
Pv02885	7.16757	1	N	N	N
Pv02866	7.256	1	N	N	N
Pv02849	6.9542	1	N	N	N
Pv02775	7.82655	1	N	N	N
Pv02750	6.80182	1	N	N	N
Pv02679	8.54561	1	N	N	N
Pv02565	10.8788	1	N	N	N
Pv02561	6.41574	1	N	N	N
Pv02408	6.11409	1	N	N	N
Pv02250	6.22532	1	N	N	N
Pv02169	6.39041	1	N	N	N
Pv02037	7.29921	1	N	N	N
Pv01834	6.62278	1	N	N	N
Pv01833	6.88101	1	N	N	N
Pv01819	8.21917	1	N	N	N
Pv01780	5.52952	1	N	N	N
Pv01748	9.25974	1	N	N	N
Pv01747	9.42836	1	N	N	N
Pv01709	6.30939	1	N	N	N
Pv01637	5.47524	1	N	N	N
Pv01629	6.64584	1	N	N	N
Pv01624	9.32418	1	N	N	N
Pv01606	9.15987	1	N	N	N
Pv01456	10.1573	1	N	N	N
Pv01437	7.42371	1	N	N	N
Pv01424	7.79812	1	N	N	N
Pv01413	8.14728	1	N	N	N
Pv01370	7.98299	1	N	N	N
Pv01355	7.1707	1	N	N	N
Pv01340	6.09751	1	N	N	N
Pv01296	6.52477	1	N	N	N
Pv01292	9.15133	1	N	N	N
Pv01244	9.37395	1	N	N	N
Pv01227	10.3151	1	N	N	N
Pv01223	8.75822	1	N	N	N
Pv01182	7.21917	1	N	N	N
Pv01140	6.33767	1	N	N	N
Pv01080	8.34319	1	N	N	N
Pv01050	5.55992	1	N	N	N
Pv01025	5.8679	1	N	N	N
Pv01014	6.80367	1	N	N	N
Pv00948	8.26913	1	N	N	N
Pv00919	7.25927	1	N	N	N
Pv00777	8.73302	1	N	N	N
Pv00775	6.11974	1	N	N	N
Pv00680	10.6421	1	N	N	N
Pv00530	5.83509	1	N	N	N
Pv00487	6.81449	1	N	N	N
Pv00411	6.97728	1	N	N	N
Pv00376	6.62449	1	N	N	N
Pv00345	9.19967	1	N	N	N
Pv00269	6.97874	1	N	N	N
Pv00242	6.62149	1	N	N	N
Pv00224	5.97728	1	N	N	N
Pv00215	6.73471	1	N	N	N
Pv00204	7.71287	1	N	N	N
Pv00168	8.26209	1	N	N	N
Pv00150	7.00225	1	N	N	N
Pv00111	6.49025	1	N	N	N
Pv00084	8.21351	1	N	N	N
Pv00079	6.03918	1	N	N	N
Pv00073	8.59898	1	N	N	N
Pv00072	6.21369	1	N	N	N
Pv00063	6.2703	1	N	N	N
Pv00062	7.73809	1	N	N	N
Pv06889	6.08215	0.999995	Y	N	N
Pv04539	8.9571	0.999995	Y	N	N
Pv10002	6.99152	0.999995	N	N	N
Pv09006	6.28011	0.999995	N	N	N
Pv08909	7.3837	0.999995	N	N	N
Pv08383	8.11634	0.999995	N	N	N
Pv07830	10.0196	0.999995	N	N	N
Pv07476	9.82337	0.999995	N	N	N
Pv07447	10.0224	0.999995	N	N	N
Pv07427	7.90989	0.999995	N	N	N
Pv07149	6.89178	0.999995	N	N	N
Pv07066	6.28848	0.999995	N	N	N
Pv06818	5.26946	0.999995	N	N	N
Pv06769	6.71149	0.999995	N	N	N
Pv06689	6.52095	0.999995	N	N	N
Pv06645	7.11894	0.999995	N	N	N
Pv06449	6.26366	0.999995	N	N	N
Pv06387	5.93664	0.999995	N	N	N
Pv06315	8.90388	0.999995	N	N	N
Pv06063	6.61765	0.999995	N	N	N
Pv05996	5.54844	0.999995	N	N	N
Pv05994	6.57994	0.999995	N	N	N
Pv05759	6.54174	0.999995	N	N	N
Pv05743	7.87036	0.999995	N	N	N
Pv05652	6.72247	0.999995	N	N	N
Pv05478	6.40939	0.999995	N	N	N
Pv05470	7	0.999995	N	N	N
Pv05190	7.93369	0.999995	N	N	N
Pv05173	9.96578	0.999995	N	N	N
Pv05000	6.71699	0.999995	N	N	N
Pv03778	7.09803	0.999995	N	N	N
Pv03661	6.14975	0.999995	N	N	N
Pv03521	6.09049	0.999995	N	N	N
Pv03295	6.83289	0.999995	N	N	N
Pv03012	6.53657	0.999995	N	N	N
Pv02907	8.10591	0.999995	N	N	N
Pv02710	5.67243	0.999995	N	N	N
Pv02380	7.35168	0.999995	N	N	N
Pv02223	7.83289	0.999995	N	N	N
Pv02140	10.1137	0.999995	N	N	N
Pv02139	5.81762	0.999995	N	N	N
Pv02006	8.8857	0.999995	N	N	N
Pv01648	6.36923	0.999995	N	N	N
Pv01470	8.98299	0.999995	N	N	N
Pv01418	7.91588	0.999995	N	N	N
Pv01317	6.36923	0.999995	N	N	N
Pv01078	5.16742	0.999995	N	N	N
Pv01051	8.08746	0.999995	N	N	N
Pv00973	7.91289	0.999995	N	N	N
Pv00899	8.01123	0.999995	N	N	N
Pv00843	5.75756	0.999995	N	N	N
Pv00618	7.51043	0.999995	N	N	N
Pv00384	6.45121	0.999995	N	N	N
Pv11442	9.633	0.999989	Y	N	N
Pv07905	4.75489	0.999989	Y	N	N
Pv07172	8.73809	0.999989	Y	N	N
Pv03875	9.67596	0.999989	Y	N	N
Pv03716	4.38397	0.999989	Y	N	N
Pv02159	5.48113	0.999989	Y	N	N
Pv00811	8.68299	0.999989	Y	N	N
Pv10785	7.64024	0.999989	N	N	N
Pv10776	9.74483	0.999989	N	N	N
Pv10090	5.85442	0.999989	N	N	N
Pv08939	6.4822	0.999989	N	N	N
Pv08513	8.73471	0.999989	N	N	N
Pv08449	6.41278	0.999989	N	N	N
Pv08400	7.19967	0.999989	N	N	N
Pv07901	6.45943	0.999989	N	N	N
Pv07690	7.67596	0.999989	N	N	N
Pv07577	7.21594	0.999989	N	N	N
Pv07465	8.64386	0.999989	N	N	N
Pv07451	9.7039	0.999989	N	N	N
Pv07319	7.7211	0.999989	N	N	N
Pv06923	6.37504	0.999989	N	N	N
Pv06908	6.76487	0.999989	N	N	N
Pv06815	7.09099	0.999989	N	N	N
Pv06664	7.20945	0.999989	N	N	N
Pv06589	7.06609	0.999989	N	N	N
Pv06568	5.09803	0.999989	N	N	N
Pv06473	6.3147	0.999989	N	N	N
Pv06272	9.60733	0.999989	N	N	N
Pv06013	9.60733	0.999989	N	N	N
Pv05929	7.69697	0.999989	N	N	N
Pv05812	8.69697	0.999989	N	N	N
Pv05801	6.4363	0.999989	N	N	N
Pv05651	9.73809	0.999989	N	N	N
Pv05604	8.77808	0.999989	N	N	N
Pv05465	7.62571	0.999989	N	N	N
Pv05325	5.89655	0.999989	N	N	N
Pv05115	9.69	0.999989	N	N	N
Pv05105	7.19967	0.999989	N	N	N
Pv05075	6.32912	0.999989	N	N	N
Pv04976	7.69697	0.999989	N	N	N
Pv04956	7.71425	0.999989	N	N	N
Pv04666	6.00322	0.999989	N	N	N
Pv03624	7.14975	0.999989	N	N	N
Pv03155	6.01601	0.999989	N	N	N
Pv03052	7.75822	0.999989	N	N	N
Pv03031	6.42626	0.999989	N	N	N
Pv02993	8.61471	0.999989	N	N	N
Pv02732	5.54432	0.999989	N	N	N
Pv02310	5.91374	0.999989	N	N	N
Pv02226	8.65821	0.999989	N	N	N
Pv02220	6.35403	0.999989	N	N	N
Pv02023	6.64386	0.999989	N	N	N
Pv01242	7.71081	0.999989	N	N	N
Pv00260	5.82655	0.999989	N	N	N
Pv00056	9.66888	0.999989	N	N	N
Pv08110	8.55075	0.999984	Y	N	N
Pv02926	6.24413	0.999984	Y	N	N
Pv00396	7.59991	0.999984	Y	N	N
Pv10984	6.9542	0.999984	N	N	N
Pv10719	8.53138	0.999984	N	N	N
Pv08205	7.54689	0.999984	N	N	N
Pv08128	6.2211	0.999984	N	N	N
Pv08127	8.56986	0.999984	N	N	N
Pv07422	5.41128	0.999984	N	N	N
Pv06879	9.59619	0.999984	N	N	N
Pv05229	8.52748	0.999984	N	N	N
Pv05201	9.59246	0.999984	N	N	N
Pv04918	6.57365	0.999984	N	N	N
Pv04364	4.61839	0.999984	N	N	N
Pv03128	8.53528	0.999984	N	N	N
Pv02592	5.59246	0.999984	N	N	N
Pv02021	5.03709	0.999984	N	N	N
Pv00238	8.5812	0.999984	N	N	N
Pv00070	7.56986	0.999984	N	N	N
Pv08493	8.40939	0.999979	Y	N	N
Pv08108	8.3837	0.999979	Y	N	N
Pv05991	4.96809	0.999979	Y	N	N
Pv02980	9.30378	0.999979	Y	N	N
Pv01646	6.81164	0.999979	Y	N	N
Pv01019	5.62727	0.999979	Y	N	N
Pv00907	8.48382	0.999979	Y	N	N
Pv11714	8.25739	0.999979	N	N	N
Pv11362	5.6231	0.999979	N	N	N
Pv11137	6.05745	0.999979	N	N	N
Pv11085	4.90251	0.999979	N	N	N
Pv11020	6.47168	0.999979	N	N	N
Pv09960	6.1375	0.999979	N	N	N
Pv09922	6.0045	0.999979	N	N	N
Pv08608	9.32643	0.999979	N	N	N
Pv08547	9.31741	0.999979	N	N	N
Pv08338	8.47168	0.999979	N	N	N
Pv08313	9.41785	0.999979	N	N	N
Pv08234	6.71425	0.999979	N	N	N
Pv08166	5.79874	0.999979	N	N	N
Pv08146	6.87036	0.999979	N	N	N
Pv08143	8.33539	0.999979	N	N	N
Pv07918	6.44708	0.999979	N	N	N
Pv07811	6.6865	0.999979	N	N	N
Pv07646	5.50098	0.999979	N	N	N
Pv07612	7.34873	0.999979	N	N	N
Pv07454	8.42206	0.999979	N	N	N
Pv07375	9.47168	0.999979	N	N	N
Pv07321	4.36394	0.999979	N	N	N
Pv07067	8.46352	0.999979	N	N	N
Pv06956	8.43463	0.999979	N	N	N
Pv06949	9.43463	0.999979	N	N	N
Pv06924	7.36194	0.999979	N	N	N
Pv06881	7.43045	0.999979	N	N	N
Pv06512	8.49586	0.999979	N	N	N
Pv06446	8.3443	0.999979	N	N	N
Pv06398	6.88671	0.999979	N	N	N
Pv05885	7.29462	0.999979	N	N	N
Pv05781	9.48382	0.999979	N	N	N
Pv05721	6.71425	0.999979	N	N	N
Pv05644	7.3837	0.999979	N	N	N
Pv05514	7.32193	0.999979	N	N	N
Pv05062	8.25267	0.999979	N	N	N
Pv04994	5.79008	0.999979	N	N	N
Pv04820	9.27612	0.999979	N	N	N
Pv04746	5.94251	0.999979	N	N	N
Pv04647	6.74595	0.999979	N	N	N
Pv04531	9.36194	0.999979	N	N	N
Pv04496	9.33539	0.999979	N	N	N
Pv04373	6.20945	0.999979	N	N	N
Pv04309	6.73697	0.999979	N	N	N
Pv04171	7.33539	0.999979	N	N	N
Pv04137	8.31741	0.999979	N	N	N
Pv04123	6.39232	0.999979	N	N	N
Pv03541	9.3443	0.999979	N	N	N
Pv03471	8.28077	0.999979	N	N	N
Pv03428	6.76818	0.999979	N	N	N
Pv03302	7.26679	0.999979	N	N	N
Pv03279	8.46761	0.999979	N	N	N
Pv03269	9.29002	0.999979	N	N	N
Pv02720	9.25267	0.999979	N	N	N
Pv02599	5.9542	0.999979	N	N	N
Pv02490	8.25739	0.999979	N	N	N
Pv02481	8.38802	0.999979	N	N	N
Pv02423	9.37938	0.999979	N	N	N
Pv02386	8.36632	0.999979	N	N	N
Pv02192	8.3443	0.999979	N	N	N
Pv01998	9.31741	0.999979	N	N	N
Pv01994	6.04002	0.999979	N	N	N
Pv01743	7.40514	0.999979	N	N	N
Pv01687	7.39232	0.999979	N	N	N
Pv01580	6.45533	0.999979	N	N	N
Pv01525	4.61275	0.999979	N	N	N
Pv01448	7.3837	0.999979	N	N	N
Pv01363	8.38802	0.999979	N	N	N
Pv01203	6.82443	0.999979	N	N	N
Pv01160	9.29462	0.999979	N	N	N
Pv01092	8.34873	0.999979	N	N	N
Pv01002	5.69116	0.999979	N	N	N
Pv00890	8.32193	0.999979	N	N	N
Pv00681	8.29921	0.999979	N	N	N
Pv00619	4.93289	0.999979	N	N	N
Pv00551	8.27146	0.999979	N	N	N
Pv00538	9.35315	0.999979	N	N	N
Pv00281	7.49985	0.999979	N	N	N
Pv00146	6.51964	0.999979	N	N	N
Pv00104	8.35315	0.999979	N	N	N
Pv00061	4.82443	0.999979	N	N	N
Pv00018	6.45121	0.999979	N	N	N
Pv06489	8.20457	0.999974	Y	N	N
Pv10445	6.21917	0.999974	N	N	N
Pv09979	8.22882	0.999974	N	N	N
Pv09696	9.18982	0.999974	N	N	N
Pv08953	8.23362	0.999974	N	N	N
Pv07660	8.16993	0.999974	N	N	N
Pv07374	9.21432	0.999974	N	N	N
Pv07053	7.16993	0.999974	N	N	N
Pv06766	8.20945	0.999974	N	N	N
Pv06741	5.853	0.999974	N	N	N
Pv06268	6.21432	0.999974	N	N	N
Pv05914	5.63904	0.999974	N	N	N
Pv05898	4.926	0.999974	N	N	N
Pv05789	8.16491	0.999974	N	N	N
Pv04987	9.22882	0.999974	N	N	N
Pv04975	5.90689	0.999974	N	N	N
Pv04583	9.15482	0.999974	N	N	N
Pv04097	9.19476	0.999974	N	N	N
Pv03244	8.20945	0.999974	N	N	N
Pv02528	8.18982	0.999974	N	N	N
Pv02326	8.2384	0.999974	N	N	N
Pv02312	7.20945	0.999974	N	N	N
Pv01716	9.16993	0.999974	N	N	N
Pv00658	9.21917	0.999974	N	N	N
Pv02421	9.11374	0.999968	Y	Y	N
Pv08911	7.10852	0.999968	Y	N	N
Pv08351	8.97728	0.999968	Y	N	N
Pv06481	8.02791	0.999968	Y	N	N
Pv06183	6.07682	0.999968	Y	N	N
Pv05770	8.96	0.999968	Y	N	N
Pv03417	5.47032	0.999968	Y	N	N
Pv01325	7.96578	0.999968	Y	N	N
Pv00261	5.25873	0.999968	Y	N	N
Pv11717	7.9542	0.999968	N	N	N
Pv11068	5.07682	0.999968	N	N	N
Pv10952	7.93664	0.999968	N	N	N
Pv10868	6.47573	0.999968	N	N	N
Pv09687	8.96578	0.999968	N	N	N
Pv09152	9.10329	0.999968	N	N	N
Pv08850	9.11374	0.999968	N	N	N
Pv08849	8.93664	0.999968	N	N	N
Pv08609	8.98868	0.999968	N	N	N
Pv08575	8.9542	0.999968	N	N	N
Pv08553	8.11894	0.999968	N	N	N
Pv08391	8.05528	0.999968	N	N	N
Pv08141	9.01123	0.999968	N	N	N
Pv08035	5.64962	0.999968	N	N	N
Pv07881	4.91754	0.999968	N	N	N
Pv07812	5.97728	0.999968	N	N	N
Pv07759	5.46489	0.999968	N	N	N
Pv07746	8.0607	0.999968	N	N	N
Pv07735	8.02791	0.999968	N	N	N
Pv07632	6.96578	0.999968	N	N	N
Pv07629	9.08746	0.999968	N	N	N
Pv07580	7.14975	0.999968	N	N	N
Pv07253	9.04439	0.999968	N	N	N
Pv07153	7.06609	0.999968	N	N	N
Pv07027	5.67807	0.999968	N	N	N
Pv06941	7.98868	0.999968	N	N	N
Pv06938	6.47032	0.999968	N	N	N
Pv06858	8.04985	0.999968	N	N	N
Pv06814	9.14466	0.999968	N	N	N
Pv06754	9.01681	0.999968	N	N	N
Pv06692	5.22607	0.999968	N	N	N
Pv06658	7.94837	0.999968	N	N	N
Pv06529	9.13955	0.999968	N	N	N
Pv06428	8.07682	0.999968	N	N	N
Pv06373	8.11374	0.999968	N	N	N
Pv06193	5.69488	0.999968	N	N	N
Pv06129	7.12412	0.999968	N	N	N
Pv05836	5.47032	0.999968	N	N	N
Pv05803	6	0.999968	N	N	N
Pv05693	5.187	0.999968	N	N	N
Pv05665	7.93664	0.999968	N	N	N
Pv05659	7.9542	0.999968	N	N	N
Pv05469	5.73877	0.999968	N	N	N
Pv05342	9.14466	0.999968	N	N	N
Pv05207	7.9542	0.999968	N	N	N
Pv04848	5.82782	0.999968	N	N	N
Pv04497	5.72247	0.999968	N	N	N
Pv04486	7	0.999968	N	N	N
Pv04082	7.09803	0.999968	N	N	N
Pv04006	8.97728	0.999968	N	N	N
Pv03950	8.0607	0.999968	N	N	N
Pv03816	9.01681	0.999968	N	N	N
Pv03512	6.51307	0.999968	N	N	N
Pv03070	8.98868	0.999968	N	N	N
Pv03017	6.11894	0.999968	N	N	N
Pv02934	9.06609	0.999968	N	N	N
Pv02765	6.98299	0.999968	N	N	N
Pv02686	9.01681	0.999968	N	N	N
Pv02667	8.06609	0.999968	N	N	N
Pv02452	7.07146	0.999968	N	N	N
Pv02449	9	0.999968	N	N	N
Pv02346	5.7761	0.999968	N	N	N
Pv02325	9.07682	0.999968	N	N	N
Pv02208	6.04439	0.999968	N	N	N
Pv02174	5.64386	0.999968	N	N	N
Pv01557	9.07682	0.999968	N	N	N
Pv01386	8.09276	0.999968	N	N	N
Pv01328	8.04985	0.999968	N	N	N
Pv01322	5.24249	0.999968	N	N	N
Pv01016	5.58996	0.999968	N	N	N
Pv00902	7.09276	0.999968	N	N	N
Pv00258	7.09276	0.999968	N	N	N
Pv00067	6.39232	0.999968	N	N	N
Pv06316	7.81378	0.999963	Y	N	N
Pv00441	6.7879	0.999963	Y	N	N
Pv12962	6.22239	0.999963	N	N	N
Pv11873	7.90087	0.999963	N	N	N
Pv11831	6.29155	0.999963	N	N	N
Pv11113	7.88264	0.999963	N	N	N
Pv10790	8.87652	0.999963	N	N	N
Pv10109	8.80735	0.999963	N	N	N
Pv09608	6.7879	0.999963	N	N	N
Pv08723	8.8392	0.999963	N	N	N
Pv08588	7.92481	0.999963	N	N	N
Pv08579	5.86419	0.999963	N	N	N
Pv08558	5.36923	0.999963	N	N	N
Pv08482	5.59694	0.999963	N	N	N
Pv08348	5.8392	0.999963	N	N	N
Pv08323	8.90689	0.999963	N	N	N
Pv08169	6.81378	0.999963	N	N	N
Pv08070	7.84549	0.999963	N	N	N
Pv07987	7.93074	0.999963	N	N	N
Pv07979	7.93074	0.999963	N	N	N
Pv07771	6.87652	0.999963	N	N	N
Pv07731	5.8009	0.999963	N	N	N
Pv07567	6.86419	0.999963	N	N	N
Pv07166	8.87652	0.999963	N	N	N
Pv07158	8.90087	0.999963	N	N	N
Pv06572	8.79442	0.999963	N	N	N
Pv06357	8.92481	0.999963	N	N	N
Pv05811	8.79442	0.999963	N	N	N
Pv05528	7.91289	0.999963	N	N	N
Pv05341	6.30986	0.999963	N	N	N
Pv04819	8.79442	0.999963	N	N	N
Pv04808	6.20945	0.999963	N	N	N
Pv04669	8.80735	0.999963	N	N	N
Pv04662	6.90689	0.999963	N	N	N
Pv04608	8.91886	0.999963	N	N	N
Pv04582	5.80735	0.999963	N	N	N
Pv04506	5.02554	0.999963	N	N	N
Pv04081	7.8009	0.999963	N	N	N
Pv03937	6.80735	0.999963	N	N	N
Pv03874	6.89482	0.999963	N	N	N
Pv03670	6.93074	0.999963	N	N	N
Pv03611	7.92481	0.999963	N	N	N
Pv03605	8.89482	0.999963	N	N	N
Pv03548	4.56682	0.999963	N	N	N
Pv03416	6.35755	0.999963	N	N	N
Pv03217	7.7879	0.999963	N	N	N
Pv03197	7.90087	0.999963	N	N	N
Pv03048	7.85175	0.999963	N	N	N
Pv02930	8.84549	0.999963	N	N	N
Pv02768	5.49825	0.999963	N	N	N
Pv02722	8.90087	0.999963	N	N	N
Pv02666	6.85175	0.999963	N	N	N
Pv02569	5.82655	0.999963	N	N	N
Pv02185	8.88874	0.999963	N	N	N
Pv02090	6.80735	0.999963	N	N	N
Pv01462	6.90689	0.999963	N	N	N
Pv01180	5.50462	0.999963	N	N	N
Pv01144	7.81378	0.999963	N	N	N
Pv01066	8.87652	0.999963	N	N	N
Pv01055	6.92481	0.999963	N	N	N
Pv01031	4.70044	0.999963	N	N	N
Pv00944	7.81378	0.999963	N	N	N
Pv00807	7.7879	0.999963	N	N	N
Pv00772	7.88874	0.999963	N	N	N
Pv00735	7.91289	0.999963	N	N	N
Pv00646	8.89482	0.999963	N	N	N
Pv00497	7.8009	0.999963	N	N	N
Pv00465	5.90087	0.999963	N	N	N
Pv00198	6.27302	0.999963	N	N	N
Pv00089	8.86419	0.999963	N	N	N
Pv00042	6.89482	0.999963	N	N	N
Pv00025	7.82018	0.999963	N	N	N
Pv05170	7.72792	0.999958	Y	N	N
Pv01241	6.71425	0.999958	Y	N	N
Pv00207	8.7211	0.999958	Y	N	N
Pv11273	7.74819	0.999958	N	N	N
Pv11064	6.72792	0.999958	N	N	N
Pv10669	5.46597	0.999958	N	N	N
Pv10427	7.76155	0.999958	N	N	N
Pv09959	8.71425	0.999958	N	N	N
Pv08737	7.71425	0.999958	N	N	N
Pv08638	8.77479	0.999958	N	N	N
Pv08548	7.76818	0.999958	N	N	N
Pv07155	7.75489	0.999958	N	N	N
Pv05831	6.78136	0.999958	N	N	N
Pv05786	5.74819	0.999958	N	N	N
Pv05400	6.78136	0.999958	N	N	N
Pv05089	8.7211	0.999958	N	N	N
Pv04452	7.73471	0.999958	N	N	N
Pv04443	8.76818	0.999958	N	N	N
Pv04259	4.39722	0.999958	N	N	N
Pv02844	7.77479	0.999958	N	N	N
Pv02700	7.77479	0.999958	N	N	N
Pv02674	8.72792	0.999958	N	N	N
Pv02596	5.1964	0.999958	N	N	N
Pv02560	8.75489	0.999958	N	N	N
Pv02230	6.74147	0.999958	N	N	N
Pv00901	7.74147	0.999958	N	N	N
Pv00408	8.75489	0.999958	N	N	N
Pv00372	4.94084	0.999958	N	N	N
Pv00243	7.76818	0.999958	N	N	N
Pv00115	8.72792	0.999958	N	N	N
Pv00676	8.67948	0.999952	Y	N	N
Pv09967	7.67948	0.999952	N	N	N
Pv08684	8.67948	0.999952	N	N	N
Pv08402	6.70044	0.999952	N	N	N
Pv08186	7.67948	0.999952	N	N	N
Pv06681	8.6865	0.999952	N	N	N
Pv05194	7.70044	0.999952	N	N	N
Pv05145	8.69349	0.999952	N	N	N
Pv04453	8.70044	0.999952	N	N	N
Pv04206	8.69349	0.999952	N	N	N
Pv02743	5.14975	0.999952	N	N	N
Pv00032	7.70044	0.999952	N	N	N
Pv07765	8.65105	0.999947	N	N	N
Pv07581	5.6865	0.999947	N	N	N
Pv06851	5.69349	0.999947	N	N	N
Pv05895	8.66534	0.999947	N	N	N
Pv02540	7.66534	0.999947	N	N	N
Pv01971	7.65105	0.999947	N	N	N
Pv08415	8.62205	0.999942	Y	Y	N
Pv10291	8.58496	0.999942	Y	N	N
Pv09425	8.60733	0.999942	Y	N	N
Pv08207	4.23947	0.999942	Y	N	N
Pv01433	8.59991	0.999942	Y	N	N
Pv11114	8.62936	0.999942	N	N	N
Pv10354	6.62936	0.999942	N	N	N
Pv08946	7.57743	0.999942	N	N	N
Pv08440	6.62205	0.999942	N	N	N
Pv08075	6.62936	0.999942	N	N	N
Pv08062	6.06609	0.999942	N	N	N
Pv08004	7.59991	0.999942	N	N	N
Pv07834	8.63662	0.999942	N	N	N
Pv06953	8.59991	0.999942	N	N	N
Pv06718	8.57743	0.999942	N	N	N
Pv06362	7.63662	0.999942	N	N	N
Pv06347	8.58496	0.999942	N	N	N
Pv05928	6.64386	0.999942	N	N	N
Pv05129	8.60733	0.999942	N	N	N
Pv04550	7.64386	0.999942	N	N	N
Pv04445	8.63662	0.999942	N	N	N
Pv04074	6.07325	0.999942	N	N	N
Pv03602	8.62205	0.999942	N	N	N
Pv03183	6.61471	0.999942	N	N	N
Pv03066	6.62205	0.999942	N	N	N
Pv02690	8.56986	0.999942	N	N	N
Pv02402	5.32912	0.999942	N	N	N
Pv02259	7.64386	0.999942	N	N	N
Pv02258	6.05166	0.999942	N	N	N
Pv01329	6.61471	0.999942	N	N	N
Pv01324	7.58496	0.999942	N	N	N
Pv00983	7.62936	0.999942	N	N	N
Pv00788	8.64386	0.999942	N	N	N
Pv00708	7.61471	0.999942	N	N	N
Pv00682	7.62936	0.999942	N	N	N
Pv00476	7.59991	0.999942	N	N	N
Pv00362	7.64386	0.999942	N	N	N
Pv00302	7.63662	0.999942	N	N	N
Pv00225	7.59991	0.999942	N	N	N
Pv00041	8.60733	0.999942	N	N	N
Pv00031	7.60733	0.999942	N	N	N
Pv00021	8.63662	0.999942	N	N	N
Pv08758	7.52356	0.999936	Y	N	N
Pv04522	6.56224	0.999936	Y	N	N
Pv03633	6.56986	0.999936	Y	N	N
Pv11621	8.53138	0.999936	N	N	N
Pv10559	8.53138	0.999936	N	N	N
Pv09610	8.53916	0.999936	N	N	N
Pv08833	5.97728	0.999936	N	N	N
Pv08458	8.53916	0.999936	N	N	N
Pv08239	7.54689	0.999936	N	N	N
Pv06359	6.53916	0.999936	N	N	N
Pv05523	6.55459	0.999936	N	N	N
Pv04827	5.54689	0.999936	N	N	N
Pv04616	5.55459	0.999936	N	N	N
Pv04389	7.54689	0.999936	N	N	N
Pv02762	7.56224	0.999936	N	N	N
Pv02536	7.53138	0.999936	N	N	N
Pv01688	8.53138	0.999936	N	N	N
Pv01455	5.9542	0.999936	N	N	N
Pv01285	7.53138	0.999936	N	N	N
Pv00361	4.41278	0.999936	N	N	N
Pv00267	7.53916	0.999936	N	N	N
Pv04529	7.5157	0.999931	N	N	N
Pv01402	4.75489	0.999931	N	N	N
Pv00563	4.31079	0.999931	N	N	N
Pv00325	7.5157	0.999931	N	N	N
Pv08587	8.50779	0.999926	N	N	N
Pv08310	6.50779	0.999926	N	N	N
Pv06894	4.28824	0.999926	N	N	N
Pv03750	7.50779	0.999926	N	N	N
Pv03671	8.49985	0.999926	N	N	N
Pv02405	7.49985	0.999926	N	N	N
Pv02252	5.53138	0.999926	N	N	N
Pv01423	8.50779	0.999926	N	N	N
Pv00651	6.5157	0.999926	N	N	N
Pv07985	5.20163	0.999921	N	N	N
Pv05114	8.49185	0.999921	N	N	N
Pv00886	7.45943	0.999915	Y	N	N
Pv08212	8.48382	0.999915	N	N	N
Pv08090	7.47573	0.999915	N	N	N
Pv07669	8.46761	0.999915	N	N	N
Pv07490	5.49185	0.999915	N	N	N
Pv06638	7.47573	0.999915	N	N	N
Pv06293	7.45943	0.999915	N	N	N
Pv05899	6.48382	0.999915	N	N	N
Pv05252	5.16993	0.999915	N	N	N
Pv03949	7.45943	0.999915	N	N	N
Pv03355	8.47573	0.999915	N	N	N
Pv02450	4.9386	0.999915	N	N	N
Pv02330	7.47573	0.999915	N	N	N
Pv02322	8.46761	0.999915	N	N	N
Pv02295	7.46761	0.999915	N	N	N
Pv01030	8.46761	0.999915	N	N	N
Pv01020	4.70834	0.999915	N	N	N
Pv02434	8.42626	0.99991	Y	Y	N
Pv11413	5.15381	0.99991	Y	N	N
Pv03626	5.42626	0.99991	Y	N	N
Pv01056	6.45121	0.99991	Y	N	N
Pv11101	5.80735	0.99991	N	N	N
Pv10360	4.89885	0.99991	N	N	N
Pv08784	5.09592	0.99991	N	N	N
Pv08761	4.50779	0.99991	N	N	N
Pv08675	8.41785	0.99991	N	N	N
Pv08433	7.44294	0.99991	N	N	N
Pv08347	5.40939	0.99991	N	N	N
Pv08152	5.80735	0.99991	N	N	N
Pv07808	7.40939	0.99991	N	N	N
Pv07510	8.40088	0.99991	N	N	N
Pv07429	8.43463	0.99991	N	N	N
Pv06983	7.39232	0.99991	N	N	N
Pv06901	7.42626	0.99991	N	N	N
Pv06895	8.40088	0.99991	N	N	N
Pv06621	4.49985	0.99991	N	N	N
Pv06604	8.40088	0.99991	N	N	N
Pv06564	8.42626	0.99991	N	N	N
Pv06510	7.40939	0.99991	N	N	N
Pv06383	5.8413	0.99991	N	N	N
Pv06364	8.3837	0.99991	N	N	N
Pv05779	5.40939	0.99991	N	N	N
Pv05753	8.40088	0.99991	N	N	N
Pv05571	7.40088	0.99991	N	N	N
Pv05545	7.39232	0.99991	N	N	N
Pv05481	5.43463	0.99991	N	N	N
Pv05462	4.49185	0.99991	N	N	N
Pv05218	6.41785	0.99991	N	N	N
Pv04941	8.3837	0.99991	N	N	N
Pv04884	8.40939	0.99991	N	N	N
Pv04691	7.41785	0.99991	N	N	N
Pv04620	8.45121	0.99991	N	N	N
Pv04585	5.87447	0.99991	N	N	N
Pv04233	7.41785	0.99991	N	N	N
Pv03632	8.41785	0.99991	N	N	N
Pv03586	8.41785	0.99991	N	N	N
Pv03460	5.12102	0.99991	N	N	N
Pv03414	7.40939	0.99991	N	N	N
Pv03175	6.3837	0.99991	N	N	N
Pv03094	7.37504	0.99991	N	N	N
Pv03061	7.45121	0.99991	N	N	N
Pv03041	8.40088	0.99991	N	N	N
Pv02979	7.3837	0.99991	N	N	N
Pv02842	7.44294	0.99991	N	N	N
Pv02697	8.3837	0.99991	N	N	N
Pv01935	8.40939	0.99991	N	N	N
Pv01527	8.45121	0.99991	N	N	N
Pv01478	8.42626	0.99991	N	N	N
Pv01417	8.40088	0.99991	N	N	N
Pv01288	6.39232	0.99991	N	N	N
Pv01250	7.39232	0.99991	N	N	N
Pv00742	5.44294	0.99991	N	N	N
Pv00675	5.40939	0.99991	N	N	N
Pv00513	4.62727	0.99991	N	N	N
Pv00425	8.45121	0.99991	N	N	N
Pv00285	6.3837	0.99991	N	N	N
Pv00054	8.43463	0.99991	N	N	N
Pv12652	8.35755	0.999905	N	N	N
Pv10761	7.35755	0.999905	N	N	N
Pv07500	8.36632	0.999905	N	N	N
Pv07402	7.36632	0.999905	N	N	N
Pv06821	4.60204	0.999905	N	N	N
Pv06746	7.35755	0.999905	N	N	N
Pv02535	4.23406	0.999905	N	N	N
Pv02302	7.36632	0.999905	N	N	N
Pv11840	4.80735	0.999899	N	N	N
Pv09169	6.35755	0.999899	N	N	N
Pv08680	5.36632	0.999899	N	N	N
Pv08653	7.33985	0.999899	N	N	N
Pv08104	7.33985	0.999899	N	N	N
Pv07630	8.34873	0.999899	N	N	N
Pv06963	8.34873	0.999899	N	N	N
Pv06652	6.35755	0.999899	N	N	N
Pv04396	8.34873	0.999899	N	N	N
Pv03204	8.34873	0.999899	N	N	N
Pv02896	8.33985	0.999899	N	N	N
Pv01036	7.34873	0.999899	N	N	N
Pv00284	8.33985	0.999899	N	N	N
Pv00154	8.33985	0.999899	N	N	N
Pv06454	5.76377	0.999894	Y	N	N
Pv08863	7.33092	0.999894	N	N	N
Pv07715	7.33092	0.999894	N	N	N
Pv07670	6.33985	0.999894	N	N	N
Pv07535	7.31288	0.999894	N	N	N
Pv06945	7.32193	0.999894	N	N	N
Pv06477	5.03562	0.999894	N	N	N
Pv06147	5.04439	0.999894	N	N	N
Pv04014	5.0268	0.999894	N	N	N
Pv02731	5.74595	0.999894	N	N	N
Pv01745	8.32193	0.999894	N	N	N
Pv01635	5.76377	0.999894	N	N	N
Pv00339	7.33092	0.999894	N	N	N
Pv00259	7.31288	0.999894	N	N	N
Pv00106	6.33092	0.999894	N	N	N
Pv04901	5.33092	0.999889	N	N	N
Pv03707	7.30378	0.999889	N	N	N
Pv01095	8.30378	0.999889	N	N	N
Pv00630	5.01792	0.999889	N	N	N
Pv11875	8.2854	0.999883	N	N	N
Pv09773	5.31288	0.999883	N	N	N
Pv08203	8.29462	0.999883	N	N	N
Pv07693	6.2854	0.999883	N	N	N
Pv07617	7.2854	0.999883	N	N	N
Pv07111	7.2854	0.999883	N	N	N
Pv06944	8.2854	0.999883	N	N	N
Pv06860	6.2854	0.999883	N	N	N
Pv05616	8.27612	0.999883	N	N	N
Pv04760	8.27612	0.999883	N	N	N
Pv04450	5.00899	0.999883	N	N	N
Pv04134	5.71882	0.999883	N	N	N
Pv04112	7.29462	0.999883	N	N	N
Pv02524	8.29462	0.999883	N	N	N
Pv01431	8.29462	0.999883	N	N	N
Pv01334	5.32193	0.999883	N	N	N
Pv00891	8.27612	0.999883	N	N	N
Pv00702	8.29462	0.999883	N	N	N
Pv03199	8.25739	0.999873	Y	N	N
Pv11481	7.26679	0.999873	N	N	N
Pv07948	6.26679	0.999873	N	N	N
Pv07935	6.27612	0.999873	N	N	N
Pv07794	8.26679	0.999873	N	N	N
Pv07017	8.26679	0.999873	N	N	N
Pv06816	4.35755	0.999873	N	N	N
Pv06521	6.27612	0.999873	N	N	N
Pv03881	7.25739	0.999873	N	N	N
Pv03732	8.25739	0.999873	N	N	N
Pv03646	5.69116	0.999873	N	N	N
Pv01936	7.25739	0.999873	N	N	N
Pv00963	5.29462	0.999873	N	N	N
Pv00573	4.98185	0.999873	N	N	N
Pv00297	7.26679	0.999873	N	N	N
Pv00152	7.26679	0.999873	N	N	N
Pv08088	6.25739	0.999868	N	N	N
Pv07462	6.25739	0.999868	N	N	N
Pv07287	7.24793	0.999868	N	N	N
Pv06319	6.25739	0.999868	N	N	N
Pv05519	7.24793	0.999868	N	N	N
Pv04993	6.25739	0.999868	N	N	N
Pv02711	8.24793	0.999868	N	N	N
Pv02020	5.68182	0.999868	N	N	N
Pv07110	8.19967	0.999857	Y	N	N
Pv06214	8.20945	0.999857	Y	N	N
Pv05297	4.91648	0.999857	Y	N	N
Pv04120	4.70044	0.999857	Y	N	N
Pv13167	4.70044	0.999857	N	N	N
Pv12018	5.66297	0.999857	N	N	N
Pv10775	8.19967	0.999857	N	N	N
Pv09283	7.21917	0.999857	N	N	N
Pv09053	5.25739	0.999857	N	N	N
Pv08469	8.20945	0.999857	N	N	N
Pv08133	6.21917	0.999857	N	N	N
Pv07957	5.26679	0.999857	N	N	N
Pv07924	4.93546	0.999857	N	N	N
Pv07718	7.21917	0.999857	N	N	N
Pv07472	8.19967	0.999857	N	N	N
Pv07445	8.22882	0.999857	N	N	N
Pv06655	7.21917	0.999857	N	N	N
Pv06457	7.21917	0.999857	N	N	N
Pv06077	8.2384	0.999857	N	N	N
Pv06022	7.19967	0.999857	N	N	N
Pv05529	6.20945	0.999857	N	N	N
Pv04904	8.19967	0.999857	N	N	N
Pv04745	7.20945	0.999857	N	N	N
Pv04631	4.926	0.999857	N	N	N
Pv04540	7.2384	0.999857	N	N	N
Pv04050	8.21917	0.999857	N	N	N
Pv03158	7.21917	0.999857	N	N	N
Pv02751	7.21917	0.999857	N	N	N
Pv02676	8.21917	0.999857	N	N	N
Pv02267	7.19967	0.999857	N	N	N
Pv02241	5.24793	0.999857	N	N	N
Pv02141	8.2384	0.999857	N	N	N
Pv02039	6.24793	0.999857	N	N	N
Pv00729	7.19967	0.999857	N	N	N
Pv00460	4.91648	0.999857	N	N	N
Pv00394	6.2384	0.999857	N	N	N
Pv00090	8.19967	0.999857	N	N	N
Pv03873	6.19967	0.999852	Y	N	N
Pv08358	8.18982	0.999852	N	N	N
Pv06427	7.18982	0.999852	N	N	N
Pv05379	8.18982	0.999852	N	N	N
Pv04909	6.19967	0.999852	N	N	N
Pv00205	8.18982	0.999852	N	N	N
Pv08803	8.17991	0.999846	N	N	N
Pv06811	8.17991	0.999846	N	N	N
Pv05850	8.17991	0.999846	N	N	N
Pv02110	7.17991	0.999846	N	N	N
Pv00853	7.17991	0.999846	N	N	N
Pv09604	8.15987	0.999841	N	N	N
Pv09578	6.16993	0.999841	N	N	N
Pv08934	4.62449	0.999841	N	N	N
Pv08842	8.16993	0.999841	N	N	N
Pv08136	7.15987	0.999841	N	N	N
Pv08002	8.15987	0.999841	N	N	N
Pv06776	5.19967	0.999841	N	N	N
Pv05456	5.60486	0.999841	N	N	N
Pv04417	8.16993	0.999841	N	N	N
Pv02774	7.15987	0.999841	N	N	N
Pv01356	5.59495	0.999841	N	N	N
Pv06306	7.14975	0.999836	N	N	Y
Pv06855	7.14975	0.999836	N	N	N
Pv00845	8.14975	0.999836	N	N	N
Pv13058	4.42146	0.999831	N	N	N
Pv09581	5.57491	0.999831	N	N	N
Pv08260	7.13955	0.999831	N	N	N
Pv04619	6.14975	0.999831	N	N	N
Pv01015	8.13955	0.999831	N	N	N
Pv00306	6.14975	0.999831	N	N	N
Pv03960	6.12928	0.999825	Y	N	N
Pv00653	8.11894	0.999825	Y	N	N
Pv10417	7.12928	0.999825	N	N	N
Pv08615	7.11894	0.999825	N	N	N
Pv08462	7.12928	0.999825	N	N	N
Pv08354	7.12928	0.999825	N	N	N
Pv08137	8.11894	0.999825	N	N	N
Pv07743	6.13955	0.999825	N	N	N
Pv06690	7.12928	0.999825	N	N	N
Pv06372	5.15987	0.999825	N	N	N
Pv05485	8.12928	0.999825	N	N	N
Pv03451	7.10852	0.999825	N	N	N
Pv03176	8.12928	0.999825	N	N	N
Pv02843	8.12928	0.999825	N	N	N
Pv02240	6.13955	0.999825	N	N	N
Pv00322	7.12928	0.999825	N	N	N
Pv00147	8.11894	0.999825	N	N	N
Pv09085	8.09803	0.999815	N	N	N
Pv08837	7.09803	0.999815	N	N	N
Pv08196	7.09803	0.999815	N	N	N
Pv07499	7.09803	0.999815	N	N	N
Pv05292	4.37255	0.999815	N	N	N
Pv04471	8.09803	0.999815	N	N	N
Pv03953	7.09803	0.999815	N	N	N
Pv03341	6.10852	0.999815	N	N	N
Pv01930	8.09803	0.999815	N	N	N
Pv01714	4.81762	0.999815	N	N	N
Pv08131	6.08746	0.999809	Y	N	N
Pv06207	4.55459	0.999809	Y	N	N
Pv04030	8.07682	0.999809	Y	N	N
Pv11768	8.07682	0.999809	N	N	N
Pv11700	8.08746	0.999809	N	N	N
Pv11584	8.08746	0.999809	N	N	N
Pv10074	7.08746	0.999809	N	N	N
Pv08550	8.08746	0.999809	N	N	N
Pv07839	8.07682	0.999809	N	N	N
Pv07471	7.08746	0.999809	N	N	N
Pv07049	8.07682	0.999809	N	N	N
Pv04220	7.07682	0.999809	N	N	N
Pv04198	5.10852	0.999809	N	N	N
Pv02135	7.07682	0.999809	N	N	N
Pv02077	7.07682	0.999809	N	N	N
Pv00683	7.07682	0.999809	N	N	N
Pv00135	8.07682	0.999809	N	N	N
Pv07810	6.07682	0.999804	Y	N	N
Pv01784	3.97022	0.999804	Y	N	N
Pv11428	5.49185	0.999804	N	N	N
Pv11366	4.53398	0.999804	N	N	N
Pv08987	7.05528	0.999804	N	N	N
Pv08167	8.06609	0.999804	N	N	N
Pv07698	7.05528	0.999804	N	N	N
Pv07408	6.07682	0.999804	N	N	N
Pv07028	8.06609	0.999804	N	N	N
Pv06703	8.05528	0.999804	N	N	N
Pv06670	6.06609	0.999804	N	N	N
Pv06479	6.06609	0.999804	N	N	N
Pv06323	8.06609	0.999804	N	N	N
Pv04249	8.06609	0.999804	N	N	N
Pv01588	5.08746	0.999804	N	N	N
Pv00879	8.06609	0.999804	N	N	N
Pv00802	6.06609	0.999804	N	N	N
Pv00429	7.05528	0.999804	N	N	N
Pv06907	5.03342	0.999793	Y	N	N
Pv03485	8	0.999793	Y	N	N
Pv02494	7	0.999793	Y	N	N
Pv11583	7.98868	0.999793	N	N	N
Pv11365	6.01123	0.999793	N	N	N
Pv10693	7.03342	0.999793	N	N	N
Pv10516	6.04439	0.999793	N	N	N
Pv10317	8.03342	0.999793	N	N	N
Pv09094	8.04439	0.999793	N	N	N
Pv08657	8.02237	0.999793	N	N	N
Pv08563	7.02237	0.999793	N	N	N
Pv08476	7.01123	0.999793	N	N	N
Pv08446	8.02237	0.999793	N	N	N
Pv08410	7.03342	0.999793	N	N	N
Pv08071	5.45943	0.999793	N	N	N
Pv07892	8.03342	0.999793	N	N	N
Pv07816	8.01123	0.999793	N	N	N
Pv07809	5.42626	0.999793	N	N	N
Pv07586	7.03342	0.999793	N	N	N
Pv07496	8.01123	0.999793	N	N	N
Pv07230	5.43741	0.999793	N	N	N
Pv07117	7.98868	0.999793	N	N	N
Pv07059	7.98868	0.999793	N	N	N
Pv06912	7.02237	0.999793	N	N	N
Pv06896	6.98868	0.999793	N	N	N
Pv06794	7.98868	0.999793	N	N	N
Pv06761	8.04439	0.999793	N	N	N
Pv06527	6.02237	0.999793	N	N	N
Pv06288	8	0.999793	N	N	N
Pv05903	6.02237	0.999793	N	N	N
Pv05641	7.04439	0.999793	N	N	N
Pv05196	8.04439	0.999793	N	N	N
Pv04602	6.98868	0.999793	N	N	N
Pv04157	8.01123	0.999793	N	N	N
Pv03472	7	0.999793	N	N	N
Pv03047	6.01123	0.999793	N	N	N
Pv02968	8.02237	0.999793	N	N	N
Pv02959	7.98868	0.999793	N	N	N
Pv02709	8.02237	0.999793	N	N	N
Pv02289	6.01123	0.999793	N	N	N
Pv02284	8.02237	0.999793	N	N	N
Pv01969	6.01123	0.999793	N	N	N
Pv01756	5.44846	0.999793	N	N	N
Pv01575	7	0.999793	N	N	N
Pv00577	8.02237	0.999793	N	N	N
Pv00550	8.04439	0.999793	N	N	N
Pv00359	8	0.999793	N	N	N
Pv00208	4.76553	0.999793	N	N	N
Pv00172	7.03342	0.999793	N	N	N
Pv00035	6.03342	0.999793	N	N	N
Pv05171	4.07895	0.999788	Y	N	N
Pv11543	6.97728	0.999788	N	N	N
Pv11535	5.40372	0.999788	N	N	N
Pv09599	6.9542	0.999788	N	N	N
Pv08796	7.9542	0.999788	N	N	N
Pv08084	7.9542	0.999788	N	N	N
Pv07902	6.9542	0.999788	N	N	N
Pv07537	6.96578	0.999788	N	N	N
Pv05354	6.9542	0.999788	N	N	N
Pv04419	6.9542	0.999788	N	N	N
Pv03922	5.96578	0.999788	N	N	N
Pv03233	7.97728	0.999788	N	N	N
Pv02738	3.93256	0.999788	N	N	N
Pv02544	6.9542	0.999788	N	N	N
Pv02510	5.98868	0.999788	N	N	N
Pv02337	5.98868	0.999788	N	N	N
Pv01996	5.98868	0.999788	N	N	N
Pv01110	5.41504	0.999788	N	N	N
Pv00047	7.97728	0.999788	N	N	N
Pv07257	7.94251	0.999783	Y	N	N
Pv10261	6.94251	0.999783	N	N	N
Pv09500	3.96263	0.999783	N	N	N
Pv07932	7.94251	0.999783	N	N	N
Pv07423	6.94251	0.999783	N	N	N
Pv04181	4.66676	0.999783	N	N	N
Pv03792	6.94251	0.999783	N	N	N
Pv00838	6.94251	0.999783	N	N	N
Pv08416	5.94251	0.999772	Y	Y	N
Pv07181	6.93074	0.999772	N	N	N
Pv06781	6.93074	0.999772	N	N	N
Pv06164	4.41504	0.999772	N	N	N
Pv06006	5.94251	0.999772	N	N	N
Pv04178	6.93074	0.999772	N	N	N
Pv03479	7.93074	0.999772	N	N	N
Pv02516	6.93074	0.999772	N	N	N
Pv02179	7.93074	0.999772	N	N	N
Pv00222	5.91886	0.999767	Y	N	N
Pv10289	6.90689	0.999767	N	N	N
Pv08916	7.90689	0.999767	N	N	N
Pv08183	5.93074	0.999767	N	N	N
Pv08010	5.35755	0.999767	N	N	N
Pv07807	7.91886	0.999767	N	N	N
Pv07796	6.91886	0.999767	N	N	N
Pv07595	6.90689	0.999767	N	N	N
Pv07514	6.91886	0.999767	N	N	N
Pv07356	5.34577	0.999767	N	N	N
Pv06693	6.91886	0.999767	N	N	N
Pv05995	6.91886	0.999767	N	N	N
Pv05964	7.90689	0.999767	N	N	N
Pv05333	7.91886	0.999767	N	N	N
Pv05330	5.91886	0.999767	N	N	N
Pv04818	7.91886	0.999767	N	N	N
Pv04432	6.91886	0.999767	N	N	N
Pv04412	6.90689	0.999767	N	N	N
Pv03339	6.90689	0.999767	N	N	N
Pv02758	7.91886	0.999767	N	N	N
Pv01090	6.91886	0.999767	N	N	N
Pv00277	7.90689	0.999767	N	N	N
Pv03427	4.40372	0.999762	N	N	N
Pv00276	7.89482	0.999751	N	N	Y
Pv06104	3.94753	0.999751	N	N	N
Pv03306	4.93074	0.999751	N	N	N
Pv03142	7.89482	0.999751	N	N	N
Pv02787	7.89482	0.999751	N	N	N
Pv00422	6.89482	0.999751	N	N	N
Pv06772	7.88264	0.99974	N	N	N
Pv06551	7.88264	0.99974	N	N	N
Pv06026	6.88264	0.99974	N	N	N
Pv05797	7.88264	0.99974	N	N	N
Pv05687	7.88264	0.99974	N	N	N
Pv03686	7.88264	0.99974	N	N	N
Pv03028	7.88264	0.99974	N	N	N
Pv02894	5.32193	0.99974	N	N	N
Pv01061	6.88264	0.99974	N	N	N
Pv00881	7.88264	0.99974	N	N	N
Pv04624	7.87036	0.99973	Y	N	N
Pv03582	7.87036	0.99973	Y	N	N
Pv11151	6.87036	0.99973	N	N	N
Pv09525	6.87036	0.99973	N	N	N
Pv08586	7.87036	0.99973	N	N	N
Pv05824	7.87036	0.99973	N	N	N
Pv04429	7.87036	0.99973	N	N	N
Pv03663	4.59694	0.99973	N	N	N
Pv02940	4.35755	0.99973	N	N	N
Pv02232	7.87036	0.99973	N	N	N
Pv00991	7.87036	0.99973	N	N	N
Pv00271	4.90689	0.99973	N	N	N
Pv02517	7.85798	0.999714	Y	Y	N
Pv11994	6.85798	0.999714	Y	N	N
Pv07736	5.87036	0.999714	N	N	N
Pv06412	7.85798	0.999714	N	N	N
Pv05001	4.89482	0.999714	N	N	N
Pv04916	7.85798	0.999714	N	N	N
Pv04447	6.85798	0.999714	N	N	N
Pv02233	6.85798	0.999714	N	N	N
Pv01820	4.58496	0.999714	N	N	N
Pv01131	6.85798	0.999714	N	N	N
Pv08595	5.85798	0.999709	N	N	N
Pv07360	6.84549	0.999709	N	N	N
Pv07340	7.84549	0.999709	N	N	N
Pv07078	6.84549	0.999709	N	N	N
Pv06490	6.84549	0.999709	N	N	N
Pv02754	6.84549	0.999709	N	N	N
Pv00420	7.84549	0.999709	N	N	N
Pv00275	5.2854	0.999709	N	N	N
Pv04718	6.82018	0.999698	Y	N	N
Pv13894	7.82018	0.999698	N	N	N
Pv12028	7.82018	0.999698	N	N	N
Pv11533	4.85798	0.999698	N	N	N
Pv08603	6.80735	0.999698	N	N	N
Pv07645	7.82018	0.999698	N	N	N
Pv06628	6.80735	0.999698	N	N	N
Pv06089	6.80735	0.999698	N	N	N
Pv05439	7.82018	0.999698	N	N	N
Pv05206	6.83289	0.999698	N	N	N
Pv05092	7.82018	0.999698	N	N	N
Pv04709	4.85798	0.999698	N	N	N
Pv04667	7.80735	0.999698	N	N	N
Pv03968	7.83289	0.999698	N	N	N
Pv03146	7.82018	0.999698	N	N	N
Pv02717	7.83289	0.999698	N	N	N
Pv02542	6.80735	0.999698	N	N	N
Pv02036	5.83289	0.999698	N	N	N
Pv01872	7.82018	0.999698	N	N	N
Pv01739	7.82018	0.999698	N	N	N
Pv01290	6.83289	0.999698	N	N	N
Pv01287	5.84549	0.999698	N	N	N
Pv01226	7.83289	0.999698	N	N	N
Pv01192	5.26053	0.999698	N	N	N
Pv01153	7.83289	0.999698	N	N	N
Pv00848	6.83289	0.999698	N	N	N
Pv00839	7.82018	0.999698	N	N	N
Pv00485	7.80735	0.999698	N	N	N
Pv00326	7.82018	0.999698	N	N	N
Pv00139	7.82018	0.999698	N	N	N
Pv00016	7.83289	0.999698	N	N	N
Pv01093	7.79442	0.999693	Y	N	N
Pv11791	7.79442	0.999693	N	N	N
Pv07837	7.79442	0.999693	N	N	N
Pv06948	7.79442	0.999693	N	N	N
Pv06014	7.79442	0.999693	N	N	N
Pv05761	4.52356	0.999693	N	N	N
Pv05217	7.79442	0.999693	N	N	N
Pv05193	5.23522	0.999693	N	N	N
Pv03648	7.79442	0.999693	N	N	N
Pv03584	7.79442	0.999693	N	N	N
Pv03504	6.79442	0.999693	N	N	N
Pv02089	6.79442	0.999693	N	N	N
Pv04053	5.79442	0.999682	Y	N	N
Pv10951	6.78136	0.999682	N	N	N
Pv10178	7.78136	0.999682	N	N	N
Pv06797	7.78136	0.999682	N	N	N
Pv05204	7.78136	0.999682	N	N	N
Pv04996	7.78136	0.999682	N	N	N
Pv03251	7.78136	0.999682	N	N	N
Pv02203	7.78136	0.999682	N	N	N
Pv01725	6.78136	0.999682	N	N	N
Pv08418	7.76818	0.999666	Y	N	N
Pv01816	6.76818	0.999666	Y	N	N
Pv11657	5.76818	0.999666	N	N	N
Pv08831	7.76818	0.999666	N	N	N
Pv08666	6.75489	0.999666	N	N	N
Pv06739	7.76818	0.999666	N	N	N
Pv06039	5.78136	0.999666	N	N	N
Pv06024	7.76818	0.999666	N	N	N
Pv05038	5.76818	0.999666	N	N	N
Pv05012	4.79442	0.999666	N	N	N
Pv04805	6.75489	0.999666	N	N	N
Pv04481	6.75489	0.999666	N	N	N
Pv03777	6.76818	0.999666	N	N	N
Pv02870	6.76818	0.999666	N	N	N
Pv02299	7.76818	0.999666	N	N	N
Pv02170	6.75489	0.999666	N	N	N
Pv01990	7.75489	0.999666	N	N	N
Pv01185	7.76818	0.999666	N	N	N
Pv00544	7.75489	0.999666	N	N	N
Pv05015	6.74147	0.999656	Y	N	N
Pv10692	7.74147	0.999656	N	N	N
Pv10057	4.27302	0.999656	N	N	N
Pv09052	7.74147	0.999656	N	N	N
Pv07720	5.75489	0.999656	N	N	N
Pv06806	7.74147	0.999656	N	N	N
Pv05782	6.74147	0.999656	N	N	N
Pv05051	5.75489	0.999656	N	N	N
Pv03837	7.74147	0.999656	N	N	N
Pv02238	6.74147	0.999656	N	N	N
Pv02227	7.74147	0.999656	N	N	N
Pv01823	5.75489	0.999656	N	N	N
Pv00455	7.74147	0.999656	N	N	N
Pv07450	7.72792	0.999645	N	N	N
Pv06493	7.72792	0.999645	N	N	N
Pv04194	5.74147	0.999645	N	N	N
Pv01717	7.72792	0.999645	N	N	N
Pv00220	6.72792	0.999645	N	N	N
Pv00159	7.72792	0.999645	N	N	N
Pv12752	5.72792	0.99964	N	N	N
Pv08576	6.71425	0.99964	N	N	N
Pv08511	7.71425	0.99964	N	N	N
Pv07531	7.71425	0.99964	N	N	N
Pv07436	6.71425	0.99964	N	N	N
Pv07347	7.71425	0.99964	N	N	N
Pv02772	7.71425	0.99964	N	N	N
Pv00552	6.71425	0.99964	N	N	N
Pv05780	6.70044	0.999635	Y	N	N
Pv11518	6.70044	0.999635	N	N	N
Pv08328	7.70044	0.999635	N	N	N
Pv06431	7.70044	0.999635	N	N	N
Pv06057	5.71425	0.999635	N	N	N
Pv05329	5.71425	0.999635	N	N	N
Pv04492	6.70044	0.999635	N	N	N
Pv02547	6.70044	0.999635	N	N	N
Pv00264	7.70044	0.999635	N	N	N
Pv11336	7.6865	0.999624	N	N	N
Pv09590	7.6865	0.999624	N	N	N
Pv07725	7.6865	0.999624	N	N	N
Pv07428	7.6865	0.999624	N	N	N
Pv06994	7.6865	0.999624	N	N	N
Pv06668	6.6865	0.999624	N	N	N
Pv05579	6.6865	0.999624	N	N	N
Pv03768	7.6865	0.999624	N	N	N
Pv02053	7.6865	0.999624	N	N	N
Pv00085	7.6865	0.999624	N	N	N
Pv00102	4.20945	0.999608	N	N	N
Pv08870	7.67243	0.999598	N	N	N
Pv08487	7.67243	0.999598	N	N	N
Pv06598	6.67243	0.999598	N	N	N
Pv05839	6.67243	0.999598	N	N	N
Pv04661	5.6865	0.999598	N	N	N
Pv04320	7.67243	0.999598	N	N	N
Pv03188	6.67243	0.999598	N	N	N
Pv03123	6.67243	0.999598	N	N	N
Pv02728	5.6865	0.999598	N	N	N
Pv02000	6.67243	0.999598	N	N	N
Pv01903	7.67243	0.999598	N	N	N
Pv01048	6.67243	0.999598	N	N	N
Pv00567	7.67243	0.999598	N	N	N
Pv01438	7.65821	0.999592	Y	Y	N
Pv01124	5.67243	0.999592	Y	N	N
Pv12191	6.65821	0.999592	N	N	N
Pv08905	5.67243	0.999592	N	N	N
Pv05662	6.65821	0.999592	N	N	N
Pv04714	6.65821	0.999592	N	N	N
Pv04547	6.65821	0.999592	N	N	N
Pv04473	6.65821	0.999592	N	N	N
Pv03054	7.65821	0.999592	N	N	N
Pv03014	5.67243	0.999592	N	N	N
Pv02945	5.67243	0.999592	N	N	N
Pv02942	7.65821	0.999592	N	N	N
Pv01970	4.70044	0.999592	N	N	N
Pv01323	7.65821	0.999592	N	N	N
Pv02951	4.06301	0.999587	N	N	N
Pv08725	6.64386	0.999582	N	N	N
Pv07931	7.64386	0.999582	N	N	N
Pv06289	7.64386	0.999582	N	N	N
Pv05661	5.65821	0.999582	N	N	N
Pv02485	6.64386	0.999582	N	N	N
Pv02478	6.64386	0.999582	N	N	N
Pv01442	7.64386	0.999582	N	N	N
Pv01332	7.64386	0.999582	N	N	N
Pv01165	6.64386	0.999582	N	N	N
Pv08303	5.07325	0.999571	N	N	N
Pv07458	6.62936	0.999571	N	N	N
Pv06838	6.62936	0.999571	N	N	N
Pv06791	5.64386	0.999571	N	N	N
Pv05999	6.62936	0.999571	N	N	N
Pv05784	6.62936	0.999571	N	N	N
Pv04966	6.62936	0.999571	N	N	N
Pv04880	6.62936	0.999571	N	N	N
Pv04699	7.62936	0.999571	N	N	N
Pv04448	6.62936	0.999571	N	N	N
Pv03378	7.62936	0.999571	N	N	N
Pv02692	6.62936	0.999571	N	N	N
Pv01887	5.64386	0.999571	N	N	N
Pv00366	5.64386	0.999571	N	N	N
Pv07345	7.61471	0.99956	Y	N	N
Pv07680	7.61471	0.99956	N	N	N
Pv07594	6.61471	0.99956	N	N	N
Pv07317	7.61471	0.99956	N	N	N
Pv06125	6.61471	0.99956	N	N	N
Pv06008	7.61471	0.99956	N	N	N
Pv05664	6.61471	0.99956	N	N	N
Pv02954	7.61471	0.99956	N	N	N
Pv02562	4.65821	0.99956	N	N	N
Pv01922	4.65821	0.99956	N	N	N
Pv01458	5.62936	0.99956	N	N	N
Pv01179	7.61471	0.99956	N	N	N
Pv13276	6.59991	0.999555	N	N	N
Pv09355	4.64386	0.999555	N	N	N
Pv08109	7.59991	0.999555	N	N	N
Pv08017	6.59991	0.999555	N	N	N
Pv07461	6.59991	0.999555	N	N	N
Pv06830	6.59991	0.999555	N	N	N
Pv06450	7.59991	0.999555	N	N	N
Pv05337	6.59991	0.999555	N	N	N
Pv04342	7.59991	0.999555	N	N	N
Pv04160	6.59991	0.999555	N	N	N
Pv03363	7.59991	0.999555	N	N	N
Pv02868	7.59991	0.999555	N	N	N
Pv02419	5.04439	0.999555	N	N	N
Pv02390	5.04439	0.999555	N	N	N
Pv01901	7.59991	0.999555	N	N	N
Pv01207	7.59991	0.999555	N	N	N
Pv01143	6.59991	0.999555	N	N	N
Pv00929	7.59991	0.999555	N	N	N
Pv00307	6.59991	0.999555	N	N	N
Pv00100	4.64386	0.999555	N	N	N
Pv08422	4.61471	0.999539	N	N	Y
Pv11505	7.58496	0.999539	Y	N	N
Pv01534	6.56986	0.999539	Y	N	N
Pv01384	5.59991	0.999539	Y	N	N
Pv12065	7.58496	0.999539	N	N	N
Pv08742	5.58496	0.999539	N	N	N
Pv08261	7.58496	0.999539	N	N	N
Pv08015	7.58496	0.999539	N	N	N
Pv07061	7.56986	0.999539	N	N	N
Pv06784	6.58496	0.999539	N	N	N
Pv06461	7.58496	0.999539	N	N	N
Pv05818	6.58496	0.999539	N	N	N
Pv05503	6.58496	0.999539	N	N	N
Pv04806	7.58496	0.999539	N	N	N
Pv04770	5.58496	0.999539	N	N	N
Pv04111	7.56986	0.999539	N	N	N
Pv03386	6.56986	0.999539	N	N	N
Pv03077	7.58496	0.999539	N	N	N
Pv02552	7.58496	0.999539	N	N	N
Pv01980	5.59991	0.999539	N	N	N
Pv01492	6.56986	0.999539	N	N	N
Pv01475	7.58496	0.999539	N	N	N
Pv01167	6.56986	0.999539	N	N	N
Pv00685	7.56986	0.999539	N	N	N
Pv08129	7.55459	0.999518	N	N	N
Pv08031	6.55459	0.999518	N	N	N
Pv06952	7.55459	0.999518	N	N	N
Pv06847	7.55459	0.999518	N	N	N
Pv05958	5.56986	0.999518	N	N	N
Pv05488	5.56986	0.999518	N	N	N
Pv04003	6.55459	0.999518	N	N	N
Pv02830	7.55459	0.999518	N	N	N
Pv01500	3.94251	0.999518	N	N	N
Pv00444	5.56986	0.999518	N	N	N
Pv00319	7.55459	0.999518	N	N	N
Pv00145	7.55459	0.999518	N	N	N
Pv00029	6.55459	0.999518	N	N	N
Pv00097	7.53916	0.999492	Y	Y	N
Pv08717	7.53916	0.999492	N	N	N
Pv08342	7.53916	0.999492	N	N	N
Pv07187	7.53916	0.999492	N	N	N
Pv05577	6.53916	0.999492	N	N	N
Pv04005	6.53916	0.999492	N	N	N
Pv02721	7.53916	0.999492	N	N	N
Pv02688	7.53916	0.999492	N	N	N
Pv01567	7.53916	0.999492	N	N	N
Pv01298	6.53916	0.999492	N	N	N
Pv00492	6.53916	0.999492	N	N	N
Pv03877	3.62936	0.999476	N	N	N
Pv08184	7.52356	0.999465	N	N	N
Pv08034	7.52356	0.999465	N	N	N
Pv06375	6.52356	0.999465	N	N	N
Pv06365	7.52356	0.999465	N	N	N
Pv05841	4.56986	0.999465	N	N	N
Pv05796	6.52356	0.999465	N	N	N
Pv02365	7.52356	0.999465	N	N	N
Pv01827	7.52356	0.999465	N	N	N
Pv01556	7.52356	0.999465	N	N	N
Pv01464	7.52356	0.999465	N	N	N
Pv01451	5.53916	0.999465	N	N	N
Pv01422	7.52356	0.999465	N	N	N
Pv00160	7.52356	0.999465	N	N	N
Pv02602	3.83289	0.99946	N	N	N
Pv09323	4.27798	0.999455	N	N	N
Pv09559	7.49185	0.999449	Y	N	N
Pv07165	7.49185	0.999449	Y	N	N
Pv01965	6.49185	0.999449	Y	N	N
Pv11191	6.50779	0.999449	N	N	N
Pv10762	7.49185	0.999449	N	N	N
Pv09585	7.50779	0.999449	N	N	N
Pv08932	7.50779	0.999449	N	N	N
Pv08315	7.50779	0.999449	N	N	N
Pv08093	6.49185	0.999449	N	N	N
Pv07836	7.49185	0.999449	N	N	N
Pv07620	6.50779	0.999449	N	N	N
Pv07506	7.49185	0.999449	N	N	N
Pv07448	5.50779	0.999449	N	N	N
Pv07012	7.50779	0.999449	N	N	N
Pv06787	7.50779	0.999449	N	N	N
Pv06451	5.50779	0.999449	N	N	N
Pv05881	6.49185	0.999449	N	N	N
Pv05507	6.49185	0.999449	N	N	N
Pv05146	7.49185	0.999449	N	N	N
Pv04793	6.49185	0.999449	N	N	N
Pv04648	6.49185	0.999449	N	N	N
Pv04536	7.49185	0.999449	N	N	N
Pv04247	6.50779	0.999449	N	N	N
Pv04236	5.50779	0.999449	N	N	N
Pv04190	7.49185	0.999449	N	N	N
Pv03351	7.50779	0.999449	N	N	N
Pv03144	7.49185	0.999449	N	N	N
Pv02604	6.50779	0.999449	N	N	N
Pv02409	5.50779	0.999449	N	N	N
Pv01568	7.50779	0.999449	N	N	N
Pv01195	7.50779	0.999449	N	N	N
Pv00716	7.50779	0.999449	N	N	N
Pv00666	5.52356	0.999449	N	N	N
Pv00622	6.50779	0.999449	N	N	N
Pv00412	7.49185	0.999449	N	N	N
Pv10892	7.45943	0.999444	Y	N	N
Pv06448	6.47573	0.999444	Y	N	N
Pv07776	7.45943	0.999444	N	N	N
Pv07681	7.47573	0.999444	N	N	N
Pv07538	7.47573	0.999444	N	N	N
Pv07380	6.47573	0.999444	N	N	N
Pv07206	7.45943	0.999444	N	N	N
Pv06807	7.45943	0.999444	N	N	N
Pv06139	7.45943	0.999444	N	N	N
Pv05649	7.45943	0.999444	N	N	N
Pv05436	7.45943	0.999444	N	N	N
Pv05302	7.45943	0.999444	N	N	N
Pv04917	7.47573	0.999444	N	N	N
Pv03122	4.90689	0.999444	N	N	N
Pv03095	7.47573	0.999444	N	N	N
Pv02994	6.45943	0.999444	N	N	N
Pv02342	7.47573	0.999444	N	N	N
Pv02217	7.45943	0.999444	N	N	N
Pv01590	7.45943	0.999444	N	N	N
Pv00969	5.49185	0.999444	N	N	N
Pv00537	5.49185	0.999444	N	N	N
Pv00531	6.45943	0.999444	N	N	N
Pv00165	6.47573	0.999444	N	N	N
Pv00013	7.45943	0.999444	N	N	N
Pv01079	3.67409	0.999423	N	N	N
Pv04686	6.44294	0.999412	Y	N	N
Pv08693	7.44294	0.999412	N	N	N
Pv08364	7.44294	0.999412	N	N	N
Pv08122	6.44294	0.999412	N	N	N
Pv07742	4.89077	0.999412	N	N	N
Pv07614	7.44294	0.999412	N	N	N
Pv06462	7.44294	0.999412	N	N	N
Pv06313	7.44294	0.999412	N	N	N
Pv06103	7.44294	0.999412	N	N	N
Pv06007	7.44294	0.999412	N	N	N
Pv05572	7.44294	0.999412	N	N	N
Pv05382	7.44294	0.999412	N	N	N
Pv04804	7.44294	0.999412	N	N	N
Pv04598	6.44294	0.999412	N	N	N
Pv03301	7.44294	0.999412	N	N	N
Pv03272	4.49185	0.999412	N	N	N
Pv03110	7.44294	0.999412	N	N	N
Pv02802	5.45943	0.999412	N	N	N
Pv02789	7.44294	0.999412	N	N	N
Pv01098	7.44294	0.999412	N	N	N
Pv00508	7.44294	0.999412	N	N	N
Pv00450	4.20163	0.999407	N	N	N
Pv10248	6.42626	0.999396	Y	N	N
Pv11607	7.42626	0.999396	N	N	N
Pv11495	7.42626	0.999396	N	N	N
Pv10091	5.44294	0.999396	N	N	N
Pv09483	7.42626	0.999396	N	N	N
Pv09357	6.42626	0.999396	N	N	N
Pv07593	7.42626	0.999396	N	N	N
Pv05992	6.42626	0.999396	N	N	N
Pv05790	6.42626	0.999396	N	N	N
Pv04920	7.42626	0.999396	N	N	N
Pv03959	7.42626	0.999396	N	N	N
Pv03058	7.42626	0.999396	N	N	N
Pv03026	7.42626	0.999396	N	N	N
Pv02373	6.42626	0.999396	N	N	N
Pv01828	7.42626	0.999396	N	N	N
Pv00347	7.42626	0.999396	N	N	N
Pv12025	6.40939	0.99937	Y	N	N
Pv11182	6.40939	0.99937	Y	N	N
Pv10148	6.40939	0.99937	N	N	N
Pv09730	6.40939	0.99937	N	N	N
Pv09070	7.40939	0.99937	N	N	N
Pv08398	6.40939	0.99937	N	N	N
Pv07928	6.40939	0.99937	N	N	N
Pv07616	7.40939	0.99937	N	N	N
Pv07502	7.40939	0.99937	N	N	N
Pv06795	7.40939	0.99937	N	N	N
Pv06402	6.40939	0.99937	N	N	N
Pv06245	4.85798	0.99937	N	N	N
Pv05369	7.40939	0.99937	N	N	N
Pv05228	6.40939	0.99937	N	N	N
Pv05133	7.40939	0.99937	N	N	N
Pv04490	7.40939	0.99937	N	N	N
Pv02126	7.40939	0.99937	N	N	N
Pv01968	6.40939	0.99937	N	N	N
Pv01905	7.40939	0.99937	N	N	N
Pv01830	5.42626	0.99937	N	N	N
Pv00173	7.40939	0.99937	N	N	N
Pv13230	6.39232	0.999338	Y	N	N
Pv09058	7.39232	0.999338	N	N	N
Pv08851	6.39232	0.999338	N	N	N
Pv08201	7.39232	0.999338	N	N	N
Pv08124	7.39232	0.999338	N	N	N
Pv07248	7.39232	0.999338	N	N	N
Pv06740	7.39232	0.999338	N	N	N
Pv06727	6.39232	0.999338	N	N	N
Pv06532	7.39232	0.999338	N	N	N
Pv05211	7.39232	0.999338	N	N	N
Pv04783	7.39232	0.999338	N	N	N
Pv04229	7.39232	0.999338	N	N	N
Pv03430	7.39232	0.999338	N	N	N
Pv03042	6.39232	0.999338	N	N	N
Pv01509	6.39232	0.999338	N	N	N
Pv00620	7.39232	0.999338	N	N	N
Pv05305	3.63048	0.999333	N	N	N
Pv00282	7.37504	0.999306	Y	N	N
Pv11777	7.37504	0.999306	N	N	N
Pv11015	7.37504	0.999306	N	N	N
Pv09969	7.37504	0.999306	N	N	N
Pv08473	7.37504	0.999306	N	N	N
Pv07888	7.37504	0.999306	N	N	N
Pv07453	5.39232	0.999306	N	N	N
Pv05805	7.37504	0.999306	N	N	N
Pv05650	7.37504	0.999306	N	N	N
Pv05153	6.37504	0.999306	N	N	N
Pv04868	7.37504	0.999306	N	N	N
Pv04025	5.39232	0.999306	N	N	N
Pv02607	7.37504	0.999306	N	N	N
Pv01844	7.37504	0.999306	N	N	N
Pv01444	5.39232	0.999306	N	N	N
Pv01184	7.37504	0.999306	N	N	N
Pv00956	6.37504	0.999306	N	N	N
Pv04427	6.35755	0.99928	Y	N	N
Pv11736	4.80735	0.99928	N	N	N
Pv10518	7.35755	0.99928	N	N	N
Pv10147	5.37504	0.99928	N	N	N
Pv07689	4.80735	0.99928	N	N	N
Pv06878	6.35755	0.99928	N	N	N
Pv06637	6.35755	0.99928	N	N	N
Pv06035	7.35755	0.99928	N	N	N
Pv05625	7.35755	0.99928	N	N	N
Pv05512	5.37504	0.99928	N	N	N
Pv03833	7.35755	0.99928	N	N	N
Pv02771	7.35755	0.99928	N	N	N
Pv01535	7.35755	0.99928	N	N	N
Pv01330	6.35755	0.99928	N	N	N
Pv01091	6.35755	0.99928	N	N	N
Pv00966	6.35755	0.99928	N	N	N
Pv00951	6.35755	0.99928	N	N	N
Pv10069	4.40939	0.999269	N	N	N
Pv11147	5.35755	0.999253	Y	N	N
Pv08388	7.33985	0.999253	Y	N	N
Pv02825	7.33985	0.999253	Y	N	N
Pv11709	7.33985	0.999253	N	N	N
Pv09697	7.33985	0.999253	N	N	N
Pv06165	7.33985	0.999253	N	N	N
Pv05499	6.33985	0.999253	N	N	N
Pv05035	7.33985	0.999253	N	N	N
Pv04903	7.33985	0.999253	N	N	N
Pv04659	5.35755	0.999253	N	N	N
Pv04251	6.33985	0.999253	N	N	N
Pv02275	7.33985	0.999253	N	N	N
Pv01724	7.33985	0.999253	N	N	N
Pv10619	4.39232	0.999243	N	N	N
Pv10061	4.39232	0.999243	N	N	N
Pv10009	7.32193	0.999221	N	N	N
Pv07934	6.32193	0.999221	N	N	N
Pv07864	7.32193	0.999221	N	N	N
Pv07016	7.32193	0.999221	N	N	N
Pv05946	6.32193	0.999221	N	N	N
Pv05877	7.32193	0.999221	N	N	N
Pv05844	7.32193	0.999221	N	N	N
Pv05441	6.32193	0.999221	N	N	N
Pv05307	5.33985	0.999221	N	N	N
Pv04604	7.32193	0.999221	N	N	N
Pv04384	7.32193	0.999221	N	N	N
Pv04127	7.32193	0.999221	N	N	N
Pv04087	7.32193	0.999221	N	N	N
Pv02507	7.32193	0.999221	N	N	N
Pv01773	7.32193	0.999221	N	N	N
Pv01161	7.32193	0.999221	N	N	N
Pv00957	7.32193	0.999221	N	N	N
Pv00321	4.37504	0.999211	N	N	N
Pv09739	4.12102	0.9992	N	N	N
Pv02670	4.12102	0.9992	N	N	N
Pv02137	7.30378	0.99919	Y	N	N
Pv11521	7.30378	0.99919	N	N	N
Pv11363	7.30378	0.99919	N	N	N
Pv10353	5.32193	0.99919	N	N	N
Pv08048	5.32193	0.99919	N	N	N
Pv07915	6.30378	0.99919	N	N	N
Pv07481	7.30378	0.99919	N	N	N
Pv07180	7.30378	0.99919	N	N	N
Pv05807	7.30378	0.99919	N	N	N
Pv05304	7.30378	0.99919	N	N	N
Pv04849	5.32193	0.99919	N	N	N
Pv04225	7.30378	0.99919	N	N	N
Pv02778	6.30378	0.99919	N	N	N
Pv01358	7.30378	0.99919	N	N	N
Pv00130	5.32193	0.99919	N	N	N
Pv06683	7.2854	0.999174	Y	N	N
Pv16404	6.2854	0.999174	N	N	N
Pv12806	7.2854	0.999174	N	N	N
Pv08688	6.2854	0.999174	N	N	N
Pv07039	6.2854	0.999174	N	N	N
Pv06984	6.2854	0.999174	N	N	N
Pv06793	5.30378	0.999174	N	N	N
Pv06716	6.2854	0.999174	N	N	N
Pv06627	4.10434	0.999174	N	N	N
Pv06093	7.2854	0.999174	N	N	N
Pv06051	6.2854	0.999174	N	N	N
Pv04406	5.30378	0.999174	N	N	N
Pv04195	6.2854	0.999174	N	N	N
Pv04148	4.73697	0.999174	N	N	N
Pv03687	6.2854	0.999174	N	N	N
Pv03266	7.2854	0.999174	N	N	N
Pv02078	4.73697	0.999174	N	N	N
Pv02032	7.2854	0.999174	N	N	N
Pv01443	6.2854	0.999174	N	N	N
Pv01246	7.2854	0.999174	N	N	N
Pv00509	7.2854	0.999174	N	N	N
Pv00088	6.2854	0.999174	N	N	N
Pv04603	4.33985	0.999163	N	N	N
Pv05461	4.08746	0.999147	N	N	N
Pv01119	3.89077	0.999142	Y	N	N
Pv11963	7.26679	0.999131	N	N	N
Pv08718	4.71882	0.999131	N	N	N
Pv07958	5.2854	0.999131	N	N	N
Pv07370	7.26679	0.999131	N	N	N
Pv05658	7.26679	0.999131	N	N	N
Pv04322	7.26679	0.999131	N	N	N
Pv04238	7.26679	0.999131	N	N	N
Pv04043	6.26679	0.999131	N	N	N
Pv03726	6.26679	0.999131	N	N	N
Pv03225	6.26679	0.999131	N	N	N
Pv03208	7.26679	0.999131	N	N	N
Pv02642	7.26679	0.999131	N	N	N
Pv02575	7.26679	0.999131	N	N	N
Pv02403	7.26679	0.999131	N	N	N
Pv02065	7.26679	0.999131	N	N	N
Pv01447	6.26679	0.999131	N	N	N
Pv00755	5.2854	0.999131	N	N	N
Pv00249	7.26679	0.999131	N	N	N
Pv09180	4.32193	0.999121	N	N	N
Pv07140	6.24793	0.999116	N	Y	N
Pv04201	5.26679	0.999116	Y	N	N
Pv04095	7.24793	0.999116	Y	N	N
Pv08743	7.24793	0.999116	N	N	N
Pv08227	7.24793	0.999116	N	N	N
Pv08125	7.24793	0.999116	N	N	N
Pv07914	7.24793	0.999116	N	N	N
Pv07443	6.24793	0.999116	N	N	N
Pv06943	7.24793	0.999116	N	N	N
Pv06413	7.24793	0.999116	N	N	N
Pv05911	6.24793	0.999116	N	N	N
Pv05672	6.24793	0.999116	N	N	N
Pv04759	6.24793	0.999116	N	N	N
Pv04560	6.24793	0.999116	N	N	N
Pv02671	6.24793	0.999116	N	N	N
Pv02425	7.24793	0.999116	N	N	N
Pv02255	7.24793	0.999116	N	N	N
Pv01083	6.24793	0.999116	N	N	N
Pv08436	7.22882	0.999094	Y	N	N
Pv06290	7.22882	0.999094	Y	N	N
Pv12030	7.22882	0.999094	N	N	N
Pv11997	7.22882	0.999094	N	N	N
Pv08998	7.22882	0.999094	N	N	N
Pv07146	6.22882	0.999094	N	N	N
Pv07063	6.22882	0.999094	N	N	N
Pv06950	7.22882	0.999094	N	N	N
Pv06472	7.22882	0.999094	N	N	N
Pv05746	7.22882	0.999094	N	N	N
Pv05416	7.22882	0.999094	N	N	N
Pv04597	6.22882	0.999094	N	N	N
Pv04078	7.22882	0.999094	N	N	N
Pv04011	6.22882	0.999094	N	N	N
Pv02903	7.22882	0.999094	N	N	N
Pv02695	7.22882	0.999094	N	N	N
Pv02465	7.22882	0.999094	N	N	N
Pv02374	7.22882	0.999094	N	N	N
Pv02300	7.22882	0.999094	N	N	N
Pv01539	6.22882	0.999094	N	N	N
Pv01282	7.22882	0.999094	N	N	N
Pv00617	6.22882	0.999094	N	N	N
Pv00153	7.22882	0.999094	N	N	N
Pv02406	4.05311	0.999084	Y	N	N
Pv06135	6.20945	0.999078	N	Y	N
Pv11427	5.22882	0.999078	Y	N	N
Pv07162	6.20945	0.999078	Y	N	N
Pv07885	6.20945	0.999078	N	N	N
Pv05500	7.20945	0.999078	N	N	N
Pv05463	4.30378	0.999078	N	N	N
Pv05332	7.20945	0.999078	N	N	N
Pv04958	6.20945	0.999078	N	N	N
Pv04566	7.20945	0.999078	N	N	N
Pv04561	7.20945	0.999078	N	N	N
Pv04125	7.20945	0.999078	N	N	N
Pv03818	5.22882	0.999078	N	N	N
Pv03399	6.20945	0.999078	N	N	N
Pv03268	7.20945	0.999078	N	N	N
Pv02677	7.20945	0.999078	N	N	N
Pv02515	5.22882	0.999078	N	N	N
Pv01919	7.20945	0.999078	N	N	N
Pv01849	7.20945	0.999078	N	N	N
Pv01139	7.20945	0.999078	N	N	N
Pv01570	4.03562	0.999068	N	N	N
Pv11146	4.2854	0.999057	N	N	N
Pv02580	4.2854	0.999057	N	N	N
Pv01680	7.18982	0.999041	Y	N	N
Pv10464	7.18982	0.999041	N	N	N
Pv10341	7.18982	0.999041	N	N	N
Pv10337	5.20945	0.999041	N	N	N
Pv08574	7.18982	0.999041	N	N	N
Pv07782	6.18982	0.999041	N	N	N
Pv07399	7.18982	0.999041	N	N	N
Pv07269	6.18982	0.999041	N	N	N
Pv06800	7.18982	0.999041	N	N	N
Pv05680	6.18982	0.999041	N	N	N
Pv05593	7.18982	0.999041	N	N	N
Pv05348	7.18982	0.999041	N	N	N
Pv04439	7.18982	0.999041	N	N	N
Pv04327	7.18982	0.999041	N	N	N
Pv04060	7.18982	0.999041	N	N	N
Pv03760	7.18982	0.999041	N	N	N
Pv03422	5.20945	0.999041	N	N	N
Pv03354	7.18982	0.999041	N	N	N
Pv03229	7.18982	0.999041	N	N	N
Pv02766	7.18982	0.999041	N	N	N
Pv02668	7.18982	0.999041	N	N	N
Pv02573	7.18982	0.999041	N	N	N
Pv02316	7.18982	0.999041	N	N	N
Pv02156	6.18982	0.999041	N	N	N
Pv02081	7.18982	0.999041	N	N	N
Pv01605	5.20945	0.999041	N	N	N
Pv01452	6.18982	0.999041	N	N	N
Pv01404	4.26679	0.999041	N	N	N
Pv00904	7.18982	0.999041	N	N	N
Pv00320	7.18982	0.999041	N	N	N
Pv02593	4.01792	0.999026	Y	Y	N
Pv11731	7.16993	0.998999	N	N	N
Pv11712	7.16993	0.998999	N	N	N
Pv09284	6.16993	0.998999	N	N	N
Pv08908	6.16993	0.998999	N	N	N
Pv08251	6.16993	0.998999	N	N	N
Pv08060	7.16993	0.998999	N	N	N
Pv06888	7.16993	0.998999	N	N	N
Pv06843	6.16993	0.998999	N	N	N
Pv06156	6.16993	0.998999	N	N	N
Pv05858	7.16993	0.998999	N	N	N
Pv05778	7.16993	0.998999	N	N	N
Pv04816	7.16993	0.998999	N	N	N
Pv04636	7.16993	0.998999	N	N	N
Pv03868	7.16993	0.998999	N	N	N
Pv03836	7.16993	0.998999	N	N	N
Pv03832	6.16993	0.998999	N	N	N
Pv02634	6.16993	0.998999	N	N	N
Pv02175	7.16993	0.998999	N	N	N
Pv01841	6.16993	0.998999	N	N	N
Pv01545	6.16993	0.998999	N	N	N
Pv01415	5.18982	0.998999	N	N	N
Pv01283	7.16993	0.998999	N	N	N
Pv00250	6.16993	0.998999	N	N	N
Pv03448	7.14975	0.998967	Y	N	N
Pv12513	4.60486	0.998967	N	N	N
Pv11419	6.14975	0.998967	N	N	N
Pv11168	6.14975	0.998967	N	N	N
Pv10957	7.14975	0.998967	N	N	N
Pv08295	6.14975	0.998967	N	N	N
Pv08077	7.14975	0.998967	N	N	N
Pv07916	6.14975	0.998967	N	N	N
Pv07686	6.14975	0.998967	N	N	N
Pv06925	6.14975	0.998967	N	N	N
Pv06513	6.14975	0.998967	N	N	N
Pv06380	7.14975	0.998967	N	N	N
Pv05867	6.14975	0.998967	N	N	N
Pv04799	7.14975	0.998967	N	N	N
Pv04660	4.60486	0.998967	N	N	N
Pv04423	4.60486	0.998967	N	N	N
Pv04399	7.14975	0.998967	N	N	N
Pv04349	5.16993	0.998967	N	N	N
Pv03603	7.14975	0.998967	N	N	N
Pv02242	6.14975	0.998967	N	N	N
Pv01850	7.14975	0.998967	N	N	N
Pv01746	7.14975	0.998967	N	N	N
Pv01569	7.14975	0.998967	N	N	N
Pv00693	7.14975	0.998967	N	N	N
Pv00030	5.16993	0.998967	N	N	N
Pv07217	4.22882	0.998962	N	N	N
Pv02672	4.22882	0.998962	N	N	N
Pv05242	3.74723	0.998946	N	N	N
Pv07129	4.20945	0.99893	N	N	N
Pv04786	4.20945	0.99893	N	N	N
Pv09783	7.12928	0.998914	N	N	N
Pv09513	7.12928	0.998914	N	N	N
Pv08604	7.12928	0.998914	N	N	N
Pv08442	6.12928	0.998914	N	N	N
Pv08011	7.12928	0.998914	N	N	N
Pv07687	7.12928	0.998914	N	N	N
Pv07491	7.12928	0.998914	N	N	N
Pv07378	6.12928	0.998914	N	N	N
Pv07122	6.12928	0.998914	N	N	N
Pv05467	7.12928	0.998914	N	N	N
Pv04180	4.58496	0.998914	N	N	N
Pv03669	7.12928	0.998914	N	N	N
Pv03004	6.12928	0.998914	N	N	N
Pv01870	7.12928	0.998914	N	N	N
Pv01598	7.12928	0.998914	N	N	N
Pv01251	6.12928	0.998914	N	N	N
Pv00626	7.12928	0.998914	N	N	N
Pv00355	7.12928	0.998914	N	N	N
Pv00239	7.12928	0.998914	N	N	N
Pv00083	6.12928	0.998914	N	N	N
Pv09426	7.10852	0.998898	N	N	N
Pv08451	5.12928	0.998898	N	N	N
Pv08432	5.12928	0.998898	N	N	N
Pv07688	7.10852	0.998898	N	N	N
Pv07655	7.10852	0.998898	N	N	N
Pv07316	6.10852	0.998898	N	N	N
Pv07311	7.10852	0.998898	N	N	N
Pv07148	6.10852	0.998898	N	N	N
Pv06927	4.56478	0.998898	N	N	N
Pv06823	6.10852	0.998898	N	N	N
Pv06283	7.10852	0.998898	N	N	N
Pv05791	6.10852	0.998898	N	N	N
Pv05718	7.10852	0.998898	N	N	N
Pv05606	5.12928	0.998898	N	N	N
Pv05299	6.10852	0.998898	N	N	N
Pv05266	7.10852	0.998898	N	N	N
Pv04749	7.10852	0.998898	N	N	N
Pv04394	7.10852	0.998898	N	N	N
Pv04325	5.12928	0.998898	N	N	N
Pv04158	7.10852	0.998898	N	N	N
Pv04040	7.10852	0.998898	N	N	N
Pv02341	4.56478	0.998898	N	N	N
Pv01740	6.10852	0.998898	N	N	N
Pv01327	7.10852	0.998898	N	N	N
Pv00778	6.10852	0.998898	N	N	N
Pv00652	7.10852	0.998898	N	N	N
Pv07430	7.08746	0.998851	Y	N	N
Pv02522	7.08746	0.998851	Y	N	N
Pv02488	6.08746	0.998851	Y	N	N
Pv01853	7.08746	0.998851	Y	N	N
Pv11148	5.10852	0.998851	N	N	N
Pv10650	7.08746	0.998851	N	N	N
Pv10170	7.08746	0.998851	N	N	N
Pv09499	6.08746	0.998851	N	N	N
Pv08843	4.54432	0.998851	N	N	N
Pv08171	6.08746	0.998851	N	N	N
Pv06820	7.08746	0.998851	N	N	N
Pv06277	7.08746	0.998851	N	N	N
Pv05660	6.08746	0.998851	N	N	N
Pv05214	7.08746	0.998851	N	N	N
Pv04969	6.08746	0.998851	N	N	N
Pv04748	5.10852	0.998851	N	N	N
Pv03270	7.08746	0.998851	N	N	N
Pv03060	7.08746	0.998851	N	N	N
Pv02480	6.08746	0.998851	N	N	N
Pv02359	7.08746	0.998851	N	N	N
Pv02085	7.08746	0.998851	N	N	N
Pv01845	7.08746	0.998851	N	N	N
Pv01589	6.08746	0.998851	N	N	N
Pv01508	5.10852	0.998851	N	N	N
Pv01385	7.08746	0.998851	N	N	N
Pv00503	6.08746	0.998851	N	N	N
Pv03457	7.06609	0.998798	Y	Y	N
Pv11811	7.06609	0.998798	Y	N	N
Pv10076	7.06609	0.998798	Y	N	N
Pv09454	5.08746	0.998798	Y	N	N
Pv01341	6.06609	0.998798	Y	N	N
Pv10884	7.06609	0.998798	N	N	N
Pv09102	7.06609	0.998798	N	N	N
Pv06419	7.06609	0.998798	N	N	N
Pv06370	7.06609	0.998798	N	N	N
Pv05975	7.06609	0.998798	N	N	N
Pv05810	6.06609	0.998798	N	N	N
Pv05472	6.06609	0.998798	N	N	N
Pv05402	7.06609	0.998798	N	N	N
Pv05347	7.06609	0.998798	N	N	N
Pv05019	5.08746	0.998798	N	N	N
Pv04961	7.06609	0.998798	N	N	N
Pv04335	7.06609	0.998798	N	N	N
Pv01763	6.06609	0.998798	N	N	N
Pv00804	7.06609	0.998798	N	N	N
Pv02773	4.14975	0.998745	N	N	N
Pv10104	4.5025	0.99874	Y	N	N
Pv04289	7.04439	0.99874	Y	N	N
Pv04208	5.06609	0.99874	Y	N	N
Pv03329	7.04439	0.99874	Y	N	N
Pv10859	7.04439	0.99874	N	N	N
Pv10095	7.04439	0.99874	N	N	N
Pv09461	7.04439	0.99874	N	N	N
Pv07895	7.04439	0.99874	N	N	N
Pv07367	6.04439	0.99874	N	N	N
Pv06829	4.5025	0.99874	N	N	N
Pv06526	6.04439	0.99874	N	N	N
Pv06267	7.04439	0.99874	N	N	N
Pv05224	6.04439	0.99874	N	N	N
Pv04797	6.04439	0.99874	N	N	N
Pv04761	5.06609	0.99874	N	N	N
Pv03946	7.04439	0.99874	N	N	N
Pv03212	6.04439	0.99874	N	N	N
Pv02347	7.04439	0.99874	N	N	N
Pv01897	5.06609	0.99874	N	N	N
Pv01145	7.04439	0.99874	N	N	N
Pv00954	7.04439	0.99874	N	N	N
Pv00191	7.04439	0.99874	N	N	N
Pv11024	3.45943	0.998702	N	N	N
Pv05703	3.8679	0.998702	N	N	N
Pv06988	4.48113	0.998671	N	N	Y
Pv02872	6.02237	0.998671	Y	N	N
Pv11809	6.02237	0.998671	N	N	N
Pv10850	7.02237	0.998671	N	N	N
Pv10655	6.02237	0.998671	N	N	N
Pv08397	6.02237	0.998671	N	N	N
Pv07668	7.02237	0.998671	N	N	N
Pv07421	7.02237	0.998671	N	N	N
Pv06885	7.02237	0.998671	N	N	N
Pv06812	7.02237	0.998671	N	N	N
Pv06418	7.02237	0.998671	N	N	N
Pv05847	6.02237	0.998671	N	N	N
Pv05131	6.02237	0.998671	N	N	N
Pv03971	7.02237	0.998671	N	N	N
Pv02900	6.02237	0.998671	N	N	N
Pv02407	7.02237	0.998671	N	N	N
Pv01967	6.02237	0.998671	N	N	N
Pv01757	6.02237	0.998671	N	N	N
[truncated: 4,341 more rows]

## Sheet: 72h>0.95-8168
GeneID	log2(FC)	prob	SP	RXLR	CRN
Pv12279	6.43358	1	Y	N	N
Pv00811	5.4315	1	Y	N	N
Pv00907	4.98299	1	Y	N	N
Pv01019	6.15547	1	Y	N	N
Pv01057	4.79436	1	Y	N	N
Pv01191	6.14052	1	Y	N	N
Pv01321	5.41606	1	Y	N	N
Pv01646	10.3805	1	Y	N	N
Pv02159	5.46049	1	Y	N	N
Pv02263	6.14035	1	Y	N	N
Pv02926	5.08867	1	Y	N	N
Pv03328	6.31271	1	Y	N	N
Pv03716	4.81997	1	Y	N	N
Pv03830	5.83122	1	Y	N	N
Pv03875	7.62693	1	Y	N	N
Pv04539	5.73073	1	Y	N	N
Pv04613	6.2922	1	Y	N	N
Pv05770	7.52443	1	Y	N	N
Pv05800	5.54391	1	Y	N	N
Pv05808	6.07306	1	Y	N	N
Pv05991	5.31841	1	Y	N	N
Pv06127	6.35555	1	Y	N	N
Pv06183	6.64962	1	Y	N	N
Pv06217	7.0834	1	Y	N	N
Pv06481	7.05218	1	Y	N	N
Pv06489	7.74627	1	Y	N	N
Pv11442	9.52258	1	Y	N	N
Pv06575	7.69209	1	Y	N	N
Pv06579	7.88303	1	Y	N	N
Pv06673	9.14429	1	Y	N	N
Pv06889	5.55678	1	Y	N	N
Pv07089	5.76231	1	Y	N	N
Pv07172	5.04825	1	Y	N	N
Pv07810	5.71126	1	Y	N	N
Pv07905	4.77501	1	Y	N	N
Pv08108	8.79198	1	Y	N	N
Pv08110	6.64674	1	Y	N	N
Pv08207	4.7088	1	Y	N	N
Pv08235	5.66069	1	Y	N	N
Pv08241	5.28418	1	Y	N	N
Pv08395	5.69138	1	Y	N	N
Pv08492	6.13443	1	Y	N	N
Pv11998	5.5834	1	Y	N	N
Pv08911	5.7992	1	Y	N	N
Pv09006	6.86295	1	N	N	N
Pv09033	5.14654	1	N	N	N
Pv09261	5.95338	1	N	N	N
Pv09562	5.60872	1	N	N	N
Pv09608	5.64248	1	N	N	N
Pv13225	7.09707	1	N	N	N
Pv09960	4.98689	1	N	N	N
Pv00345	5.84633	1	N	N	N
Pv00361	5.66567	1	N	N	N
Pv00376	5.3672	1	N	N	N
Pv00384	5.42243	1	N	N	N
Pv00411	6.10487	1	N	N	N
Pv00487	5.63603	1	N	N	N
Pv00530	5.26916	1	N	N	N
Pv00563	5.19696	1	N	N	N
Pv10002	5.55387	1	N	N	N
Pv00618	6.25148	1	N	N	N
Pv00619	6.50966	1	N	N	N
Pv00646	5.2765	1	N	N	N
Pv00680	5.45229	1	N	N	N
Pv10026	5.61155	1	N	N	N
Pv00742	6.66613	1	N	N	N
Pv00775	5.82422	1	N	N	N
Pv00777	6.22633	1	N	N	N
Pv00843	5.90907	1	N	N	N
Pv00890	6.25689	1	N	N	N
Pv00899	6.70673	1	N	N	N
Pv00919	5.56065	1	N	N	N
Pv00948	5.81709	1	N	N	N
Pv00973	6.38763	1	N	N	N
Pv00983	5.44294	1	N	N	N
Pv01014	5.72247	1	N	N	N
Pv01016	5.94677	1	N	N	N
Pv01020	6.93958	1	N	N	N
Pv10090	5.13271	1	N	N	N
Pv01025	5.10745	1	N	N	N
Pv01050	5.1354	1	N	N	N
Pv01051	5.91361	1	N	N	N
Pv01055	5.90388	1	N	N	N
Pv01061	5.87095	1	N	N	N
Pv01078	5.84633	1	N	N	N
Pv01080	5.74553	1	N	N	N
Pv01140	5.88551	1	N	N	N
Pv01160	5.08082	1	N	N	N
Pv01182	5.18909	1	N	N	N
Pv01203	7.52982	1	N	N	N
Pv01223	5.21849	1	N	N	N
Pv01227	6.08888	1	N	N	N
Pv01244	5.38168	1	N	N	N
Pv01292	6.00149	1	N	N	N
Pv01296	6.04255	1	N	N	N
Pv01317	5.45492	1	N	N	N
Pv01340	5.42935	1	N	N	N
Pv01355	5.5985	1	N	N	N
Pv01370	5.56515	1	N	N	N
Pv01386	5.97453	1	N	N	N
Pv01413	6.51833	1	N	N	N
Pv01418	5.98641	1	N	N	N
Pv01424	5.18954	1	N	N	N
Pv01437	5.70603	1	N	N	N
Pv01448	6.74595	1	N	N	N
Pv01455	5.87173	1	N	N	N
Pv01462	6.84549	1	N	N	N
Pv01500	5.48929	1	N	N	N
Pv10212	4.7838	1	N	N	N
Pv01557	5.80501	1	N	N	N
Pv01580	5.25956	1	N	N	N
Pv01606	5.89482	1	N	N	N
Pv01624	5.3797	1	N	N	N
Pv01629	5.70002	1	N	N	N
Pv01637	5.34935	1	N	N	N
Pv01648	5.87878	1	N	N	N
Pv01691	5.40015	1	N	N	N
Pv01709	5.99975	1	N	N	N
Pv10266	5.38872	1	N	N	N
Pv01747	7.40785	1	N	N	N
Pv01748	6.23051	1	N	N	N
Pv01780	4.81865	1	N	N	N
Pv01819	5.8623	1	N	N	N
Pv01833	5.74269	1	N	N	N
Pv01834	5.61524	1	N	N	N
Pv01897	6.53138	1	N	N	N
Pv01994	5.55695	1	N	N	N
Pv02006	5.75011	1	N	N	N
Pv02020	6.32608	1	N	N	N
Pv02021	5.28483	1	N	N	N
Pv02023	6.27302	1	N	N	N
Pv02037	5.67968	1	N	N	N
Pv10354	6.22882	1	N	N	N
Pv00146	5.75489	1	N	N	N
Pv02139	5.13682	1	N	N	N
Pv02140	5.63624	1	N	N	N
Pv00150	5.76269	1	N	N	N
Pv02169	5.35268	1	N	N	N
Pv02174	5.79212	1	N	N	N
Pv02185	5.82301	1	N	N	N
Pv02192	6.05764	1	N	N	N
Pv02220	5.01778	1	N	N	N
Pv02223	7.82291	1	N	N	N
Pv02226	6.09251	1	N	N	N
Pv02241	5.01765	1	N	N	N
Pv02250	5.49238	1	N	N	N
Pv02252	5.71207	1	N	N	N
Pv02258	5.0933	1	N	N	N
Pv02310	6.09761	1	N	N	N
Pv00168	5.83634	1	N	N	N
Pv02325	7.13955	1	N	N	N
Pv02326	5.36361	1	N	N	N
Pv02380	5.80133	1	N	N	N
Pv02402	5.06817	1	N	N	N
Pv02408	6.07895	1	N	N	N
Pv02473	4.99539	1	N	N	N
Pv02481	5.06967	1	N	N	N
Pv02535	5.03939	1	N	N	N
Pv02540	5.51758	1	N	N	N
Pv02561	5.6626	1	N	N	N
Pv02565	12.275	1	N	N	N
Pv02592	5.69502	1	N	N	N
Pv02679	6.0185	1	N	N	N
Pv02710	6.40047	1	N	N	N
Pv02722	5.26153	1	N	N	N
Pv02732	6.97795	1	N	N	N
Pv02738	5.3298	1	N	N	N
Pv02743	5.5491	1	N	N	N
Pv02750	6.06683	1	N	N	N
Pv02765	5.8812	1	N	N	N
Pv02775	5.66029	1	N	N	N
Pv02849	5.56986	1	N	N	N
Pv02866	6.18591	1	N	N	N
Pv02885	5.9106	1	N	N	N
Pv02907	5.16878	1	N	N	N
Pv02925	5.85643	1	N	N	N
Pv02938	5.45091	1	N	N	N
Pv02949	7.78398	1	N	N	N
Pv02963	5.72032	1	N	N	N
Pv02993	7.22521	1	N	N	N
Pv03012	5.80977	1	N	N	N
Pv03017	6.11746	1	N	N	N
Pv03052	5.9614	1	N	N	N
Pv03110	5.56224	1	N	N	N
Pv03128	5.23729	1	N	N	N
Pv03155	6.84046	1	N	N	N
Pv03183	4.88671	1	N	N	N
Pv03258	6.08875	1	N	N	N
Pv03269	6.20436	1	N	N	N
Pv03270	5.16398	1	N	N	N
Pv03277	5.20858	1	N	N	N
Pv03279	5.47868	1	N	N	N
Pv03295	5.83221	1	N	N	N
Pv03302	6.41039	1	N	N	N
Pv03389	5.1866	1	N	N	N
Pv03395	5.96833	1	N	N	N
Pv03415	6.38135	1	N	N	N
Pv03428	5.64386	1	N	N	N
Pv03472	6.1677	1	N	N	N
Pv03489	5.79536	1	N	N	N
Pv03512	4.72388	1	N	N	N
Pv03517	5.51043	1	N	N	N
Pv03520	5.11294	1	N	N	N
Pv03521	5.52356	1	N	N	N
Pv03541	5.91073	1	N	N	N
Pv03548	5.85702	1	N	N	N
Pv03599	5.33004	1	N	N	N
Pv10695	6.07427	1	N	N	N
Pv03624	5.76881	1	N	N	N
Pv03636	7.13904	1	N	N	N
Pv03661	5.83512	1	N	N	N
Pv03685	5.86394	1	N	N	N
Pv03688	5.46216	1	N	N	N
Pv03689	5.51588	1	N	N	N
Pv10719	7.22744	1	N	N	N
Pv03767	5.75963	1	N	N	N
Pv03778	6.89125	1	N	N	N
Pv03816	7.50462	1	N	N	N
Pv03874	6.6313	1	N	N	N
Pv03877	5.34546	1	N	N	N
Pv03885	6.39886	1	N	N	N
Pv10766	5.21854	1	N	N	N
Pv10768	5.08042	1	N	N	N
Pv10776	5.60538	1	N	N	N
Pv03949	7.16849	1	N	N	N
Pv03962	4.81856	1	N	N	N
Pv09922	6.03232	1	N	N	N
Pv04097	6.9386	1	N	N	N
Pv04117	5.88192	1	N	N	N
Pv04123	5.87484	1	N	N	N
Pv04137	6.51964	1	N	N	N
Pv04175	6.30939	1	N	N	N
Pv04233	5.22295	1	N	N	N
Pv04259	6.26209	1	N	N	N
Pv04266	6.21464	1	N	N	N
Pv04272	5.51188	1	N	N	N
Pv04309	7.18442	1	N	N	N
Pv04311	5.51148	1	N	N	N
Pv04357	5.54044	1	N	N	N
Pv04364	5.12009	1	N	N	N
Pv04373	5.60185	1	N	N	N
Pv04382	5.42857	1	N	N	N
Pv04495	7.67101	1	N	N	N
Pv04497	6.15576	1	N	N	N
Pv04506	5.15024	1	N	N	N
Pv04538	5.82947	1	N	N	N
Pv04590	6.0937	1	N	N	N
Pv04612	6.18659	1	N	N	N
Pv04616	6.02237	1	N	N	N
Pv04631	5.06916	1	N	N	N
Pv04662	5.46241	1	N	N	N
Pv04664	5.46809	1	N	N	N
Pv04666	6.5157	1	N	N	N
Pv10984	5.55813	1	N	N	N
Pv04801	5.74289	1	N	N	N
Pv04808	6.04029	1	N	N	N
Pv04814	6.18289	1	N	N	N
Pv04817	5.60066	1	N	N	N
Pv04827	5.83131	1	N	N	N
Pv04848	6.20457	1	N	N	N
Pv04864	6.91121	1	N	N	N
Pv04867	6.18735	1	N	N	N
Pv04901	5.87036	1	N	N	N
Pv04905	5.94874	1	N	N	N
Pv04907	6.00914	1	N	N	N
Pv04918	6.24233	1	N	N	N
Pv11020	5.20147	1	N	N	N
Pv11024	5.22553	1	N	N	N
Pv04956	6.06355	1	N	N	N
Pv04975	6.2279	1	N	N	N
Pv04976	6.60363	1	N	N	N
Pv05000	5.69905	1	N	N	N
Pv05001	5.63807	1	N	N	N
Pv05075	5.27716	1	N	N	N
Pv05079	5.76448	1	N	N	N
Pv00204	5.7306	1	N	N	N
Pv00215	5.29133	1	N	N	N
Pv00224	5.89796	1	N	N	N
Pv00238	4.88858	1	N	N	N
Pv00242	5.74261	1	N	N	N
Pv00260	5.4344	1	N	N	N
Pv00269	5.73533	1	N	N	N
Pv00018	6.38247	1	N	N	N
Pv05099	5.44501	1	N	N	N
Pv05105	6.10542	1	N	N	N
Pv05115	5.25509	1	N	N	N
Pv11068	5.85572	1	N	N	N
Pv05172	5.73927	1	N	N	N
Pv05173	6.56691	1	N	N	N
Pv05190	6.20294	1	N	N	N
Pv05207	6.76229	1	N	N	N
Pv05240	5.45885	1	N	N	N
Pv05242	6.51266	1	N	N	N
Pv11085	5.53398	1	N	N	N
Pv05255	5.42282	1	N	N	N
Pv05292	7.51006	1	N	N	N
Pv05321	5.73664	1	N	N	N
Pv05325	5.9132	1	N	N	N
Pv05342	5.25046	1	N	N	N
Pv05367	6.28322	1	N	N	N
Pv05404	5.56798	1	N	N	N
Pv11137	6.03773	1	N	N	N
Pv05465	5.73507	1	N	N	N
Pv05470	5.55152	1	N	N	N
Pv05471	5.99152	1	N	N	N
Pv05478	6.10852	1	N	N	N
Pv05481	6.34112	1	N	N	N
Pv05487	6.01317	1	N	N	N
Pv05492	5.27873	1	N	N	N
Pv05514	6.24317	1	N	N	N
Pv05546	5.56478	1	N	N	N
Pv05607	6.88332	1	N	N	N
Pv05651	6.25676	1	N	N	N
Pv05652	5.7475	1	N	N	N
Pv05656	5.9566	1	N	N	N
Pv05705	8.02015	1	N	N	N
Pv11206	6.34239	1	N	N	N
Pv05759	6.22181	1	N	N	N
Pv05762	6.44804	1	N	N	N
Pv05779	5.78136	1	N	N	N
Pv05786	6.89212	1	N	N	N
Pv05789	5.6865	1	N	N	N
Pv05799	6.19004	1	N	N	N
Pv05801	6.54242	1	N	N	N
Pv05806	5.39386	1	N	N	N
Pv05812	6.58871	1	N	N	N
Pv05831	5.40088	1	N	N	N
Pv05836	5.63144	1	N	N	N
Pv05849	5.84167	1	N	N	N
Pv05885	5.63465	1	N	N	N
Pv05895	8.66652	1	N	N	N
Pv05898	5.81592	1	N	N	N
Pv05914	5.44501	1	N	N	N
Pv05929	5.04196	1	N	N	N
Pv11245	5.52111	1	N	N	N
Pv05940	5.23171	1	N	N	N
Pv05945	6.09698	1	N	N	N
Pv05958	6.40785	1	N	N	N
Pv05960	5.68262	1	N	N	N
Pv05968	5.90756	1	N	N	N
Pv05981	6.57527	1	N	N	N
Pv05994	5.75637	1	N	N	N
Pv05996	5.06872	1	N	N	N
Pv11273	4.98244	1	N	N	N
Pv06022	5.97585	1	N	N	N
Pv06063	6.17692	1	N	N	N
Pv06090	5.82675	1	N	N	N
Pv06099	6.44294	1	N	N	N
Pv06104	5.92916	1	N	N	N
Pv06129	4.95799	1	N	N	N
Pv06132	5.5855	1	N	N	N
Pv06193	6.18678	1	N	N	N
Pv06201	6.18035	1	N	N	N
Pv06222	5.88183	1	N	N	N
Pv06241	5.63149	1	N	N	N
Pv06268	5.96723	1	N	N	N
Pv06272	5.9808	1	N	N	N
Pv06315	6.04999	1	N	N	N
Pv06320	5.59818	1	N	N	N
Pv11362	5.86341	1	N	N	N
Pv06373	6.99435	1	N	N	N
Pv06383	5.76609	1	N	N	N
Pv06387	5.13245	1	N	N	N
Pv06398	5.19967	1	N	N	N
Pv06424	5.27692	1	N	N	N
Pv06449	5.70464	1	N	N	N
Pv06473	5.7405	1	N	N	N
Pv06511	6.61839	1	N	N	N
Pv06515	5.31081	1	N	N	N
Pv06516	6.15221	1	N	N	N
Pv06565	5.47909	1	N	N	N
Pv06568	5.28428	1	N	N	N
Pv06589	5.89178	1	N	N	N
Pv06595	5.44868	1	N	N	N
Pv06629	5.47573	1	N	N	N
Pv06635	5.74256	1	N	N	N
Pv06666	5.59018	1	N	N	N
Pv06689	6.04558	1	N	N	N
Pv06692	6.93205	1	N	N	N
Pv06695	6.38945	1	N	N	N
Pv06728	5.8668	1	N	N	N
Pv06730	5.51072	1	N	N	N
Pv06734	5.35953	1	N	N	N
Pv06742	6.21351	1	N	N	N
Pv06766	6.09672	1	N	N	N
Pv06769	6.43602	1	N	N	N
Pv06780	5.77787	1	N	N	N
Pv06782	5.63988	1	N	N	N
Pv06815	6.6893	1	N	N	N
Pv06818	5.59042	1	N	N	N
Pv06845	6.04002	1	N	N	N
Pv06881	5.64866	1	N	N	N
Pv06894	5.91934	1	N	N	N
Pv06908	5.23718	1	N	N	N
Pv06923	5.82288	1	N	N	N
Pv06924	5.80464	1	N	N	N
Pv06938	5.18926	1	N	N	N
Pv06949	6.94792	1	N	N	N
Pv06956	6.7518	1	N	N	N
Pv06981	5.55617	1	N	N	N
Pv07008	5.76155	1	N	N	N
Pv07021	5.97823	1	N	N	N
Pv07023	5.86983	1	N	N	N
Pv07027	5.39428	1	N	N	N
Pv07042	5.6122	1	N	N	N
Pv07047	5.98672	1	N	N	N
Pv07053	6.69813	1	N	N	N
Pv07066	5.42146	1	N	N	N
Pv07090	5.34988	1	N	N	N
Pv07149	5.34183	1	N	N	N
Pv07153	5.70799	1	N	N	N
Pv07166	7.27612	1	N	N	N
Pv11618	6.04721	1	N	N	N
Pv11624	5.70001	1	N	N	N
Pv07240	5.94208	1	N	N	N
Pv07321	6.78572	1	N	N	N
Pv07325	5.38355	1	N	N	N
Pv07355	5.5874	1	N	N	N
Pv07375	5.30682	1	N	N	N
Pv07422	6.01886	1	N	N	N
Pv07427	6.28771	1	N	N	N
Pv07451	5.90388	1	N	N	N
Pv07454	5.91611	1	N	N	N
Pv07457	6.13126	1	N	N	N
Pv07462	6.22769	1	N	N	N
Pv07463	5.48683	1	N	N	N
Pv07465	5.97949	1	N	N	N
Pv07467	5.82112	1	N	N	N
Pv07473	6.19967	1	N	N	N
Pv07474	5.9904	1	N	N	N
Pv07476	7.99398	1	N	N	N
Pv07486	5.66259	1	N	N	N
Pv07567	5.922	1	N	N	N
Pv07577	5.51728	1	N	N	N
Pv07580	5.86548	1	N	N	N
Pv07586	7.79572	1	N	N	N
Pv07612	5.61879	1	N	N	N
Pv07646	6.05128	1	N	N	N
Pv07652	5.73084	1	N	N	N
Pv07690	6.16165	1	N	N	N
Pv07717	5.51424	1	N	N	N
Pv00025	5.93546	1	N	N	N
Pv07765	5.61203	1	N	N	N
Pv07778	5.52982	1	N	N	N
Pv07808	5.24793	1	N	N	N
Pv07811	5.49004	1	N	N	N
Pv07812	6.05703	1	N	N	N
Pv07824	5.71712	1	N	N	N
Pv07830	6.0707	1	N	N	N
Pv07838	5.8437	1	N	N	N
Pv07881	5.41741	1	N	N	N
Pv07901	7.71653	1	N	N	N
Pv07902	6.53138	1	N	N	N
Pv07918	5.86934	1	N	N	N
Pv11831	5.81307	1	N	N	N
Pv07987	6.16536	1	N	N	N
Pv11840	6.73106	1	N	N	N
Pv08035	6.52935	1	N	N	N
Pv08054	5.54725	1	N	N	N
Pv08062	6.28936	1	N	N	N
Pv08070	6.11504	1	N	N	N
Pv08102	5.90603	1	N	N	N
Pv08128	6.02833	1	N	N	N
Pv08152	5.80219	1	N	N	N
Pv08166	5.54327	1	N	N	N
Pv08174	5.67571	1	N	N	N
Pv08182	6.19928	1	N	N	N
Pv08199	5.51818	1	N	N	N
Pv08205	6.42038	1	N	N	N
Pv08222	6.78705	1	N	N	N
Pv00281	6.38888	1	N	N	N
Pv08226	5.80788	1	N	N	N
Pv08313	6.09081	1	N	N	N
Pv08347	6.2343	1	N	N	N
Pv08348	6.02113	1	N	N	N
Pv08383	5.94454	1	N	N	N
Pv08400	6.22239	1	N	N	N
Pv08412	6.78819	1	N	N	N
Pv08449	5.99398	1	N	N	N
Pv08558	4.91467	1	N	N	N
Pv08579	6.11316	1	N	N	N
Pv08592	5.84038	1	N	N	N
Pv08602	6.16491	1	N	N	N
Pv08609	5.82621	1	N	N	N
Pv11996	5.61471	1	N	N	N
Pv12001	6.57812	1	N	N	N
Pv08650	5.50151	1	N	N	N
Pv08659	5.92045	1	N	N	N
Pv08673	5.47067	1	N	N	N
Pv08684	4.89599	1	N	N	N
Pv08722	5.59096	1	N	N	N
Pv08726	5.63212	1	N	N	N
Pv12018	6.84663	1	N	N	N
Pv08737	6.75221	1	N	N	N
Pv08794	6.11232	1	N	N	N
Pv00056	5.85175	1	N	N	N
Pv12057	6.09407	1	N	N	N
Pv08850	6.674	1	N	N	N
Pv00062	5.40762	1	N	N	N
Pv00063	5.67894	1	N	N	N
Pv00067	6.09733	1	N	N	N
Pv08888	5.92942	1	N	N	N
Pv00070	5.72528	1	N	N	N
Pv00072	5.69141	1	N	N	N
Pv00073	5.89007	1	N	N	N
Pv08909	5.64773	1	N	N	N
Pv08953	6.97728	1	N	N	N
Pv00077	4.7252	1	N	N	N
Pv00079	5.50898	1	N	N	N
Pv00084	5.57859	1	N	N	N
Pv00104	6.0543	1	N	N	N
Pv00111	6.06385	1	N	N	N
Pv00041	6.15699	1	N	N	N
Pv00042	5.8812	1	N	N	N
Pv02421	5.65063	0.999995	Y	Y	N
Pv00300	4.60486	0.999995	Y	N	N
Pv10097	7.29829	0.999995	Y	N	N
Pv01119	4.74677	0.999995	Y	N	N
Pv01325	4.98489	0.999995	Y	N	N
Pv10291	9.74315	0.999995	Y	N	N
Pv02494	7.14805	0.999995	Y	N	N
Pv02980	6.45396	0.999995	Y	N	N
Pv03485	10.5943	0.999995	Y	N	N
Pv05171	4.59971	0.999995	Y	N	N
Pv07048	6.67243	0.999995	Y	N	N
Pv08493	5.63481	0.999995	Y	N	N
Pv00372	5.07325	0.999995	N	N	N
Pv00513	5.26053	0.999995	N	N	N
Pv00630	5.51131	0.999995	N	N	N
Pv00658	7.11374	0.999995	N	N	N
Pv00944	8.67596	0.999995	N	N	N
Pv01002	6.11654	0.999995	N	N	N
Pv01079	4.64076	0.999995	N	N	N
Pv01250	6.21122	0.999995	N	N	N
Pv01363	6.31107	0.999995	N	N	N
Pv01402	5.61655	0.999995	N	N	N
Pv01456	7.44294	0.999995	N	N	N
Pv01588	6.86507	0.999995	N	N	N
Pv01635	4.71469	0.999995	N	N	N
Pv02208	7.07325	0.999995	N	N	N
Pv02302	5.52909	0.999995	N	N	N
Pv02346	5.8365	0.999995	N	N	N
Pv02423	6.93074	0.999995	N	N	N
Pv10445	5.22005	0.999995	N	N	N
Pv02569	6.11654	0.999995	N	N	N
Pv02599	5.88264	0.999995	N	N	N
Pv02674	5.49185	0.999995	N	N	N
Pv02717	6.46271	0.999995	N	N	N
Pv03014	5.57385	0.999995	N	N	N
Pv03031	5.31041	0.999995	N	N	N
Pv03204	7.46271	0.999995	N	N	N
Pv03244	6.11494	0.999995	N	N	N
Pv03272	5.0607	0.999995	N	N	N
Pv03427	5.0635	0.999995	N	N	N
Pv03460	5.53276	0.999995	N	N	N
Pv03605	6.43796	0.999995	N	N	N
Pv03696	4.68788	0.999995	N	N	N
Pv04171	5.36757	0.999995	N	N	N
Pv04443	6.60363	0.999995	N	N	N
Pv04496	5.78311	0.999995	N	N	N
Pv04582	5.42459	0.999995	N	N	N
Pv04608	10.7262	0.999995	N	N	N
Pv04647	6.14975	0.999995	N	N	N
Pv04820	5.94161	0.999995	N	N	N
Pv05033	5.76377	0.999995	N	N	N
Pv05194	4.73335	0.999995	N	N	N
Pv05201	6.09452	0.999995	N	N	N
Pv05305	5.39232	0.999995	N	N	N
Pv05456	6.04257	0.999995	N	N	N
Pv05469	6.19699	0.999995	N	N	N
Pv05512	5.95241	0.999995	N	N	N
Pv05523	7.11027	0.999995	N	N	N
Pv05721	5.12102	0.999995	N	N	N
Pv05743	5.82443	0.999995	N	N	N
Pv05907	4.6079	0.999995	N	N	N
Pv06013	7.09099	0.999995	N	N	N
Pv06215	7.48059	0.999995	N	N	N
Pv06446	5.83289	0.999995	N	N	N
Pv06512	5.47249	0.999995	N	N	N
Pv06564	5.82273	0.999995	N	N	N
Pv06598	7.29462	0.999995	N	N	N
Pv06645	6.55629	0.999995	N	N	N
Pv06664	6.78953	0.999995	N	N	N
Pv06670	7.04075	0.999995	N	N	N
Pv06681	5.53743	0.999995	N	N	N
Pv06718	5.63534	0.999995	N	N	N
Pv06741	6.17356	0.999995	N	N	N
Pv06855	5.49185	0.999995	N	N	N
Pv06858	6.02422	0.999995	N	N	N
Pv06879	5.31288	0.999995	N	N	N
Pv07028	6.18982	0.999995	N	N	N
Pv07055	7.15819	0.999995	N	N	N
Pv07319	6.85086	0.999995	N	N	N
Pv07374	6.23057	0.999995	N	N	N
Pv07402	7.41785	0.999995	N	N	N
Pv07437	8.69	0.999995	N	N	N
Pv07447	7.61471	0.999995	N	N	N
Pv11714	4.8413	0.999995	N	N	N
Pv07660	8.74315	0.999995	N	N	N
Pv07669	7.22078	0.999995	N	N	N
Pv07715	6.30195	0.999995	N	N	N
Pv07771	5.13093	0.999995	N	N	N
Pv07866	5.3373	0.999995	N	N	N
Pv07957	5.27358	0.999995	N	N	N
Pv08088	5.26946	0.999995	N	N	N
Pv08090	5.66711	0.999995	N	N	N
Pv08127	5.8147	0.999995	N	N	N
Pv08169	6.78136	0.999995	N	N	N
Pv08186	6.00482	0.999995	N	N	N
Pv08338	6.10852	0.999995	N	N	N
Pv08513	5.3373	0.999995	N	N	N
Pv00031	6.33823	0.999995	N	N	N
Pv00061	5.46107	0.999995	N	N	N
Pv08939	7.7211	0.999995	N	N	N
Pv09152	5.42999	0.999991	N	N	N
Pv00366	7.98489	0.999991	N	N	N
Pv09979	6.58871	0.999991	N	N	N
Pv10025	4.50763	0.999991	N	N	N
Pv00807	5.69488	0.999991	N	N	N
Pv01092	4.49825	0.999991	N	N	N
Pv01525	4.52854	0.999991	N	N	N
Pv02077	5.15712	0.999991	N	N	N
Pv02720	5.43185	0.999991	N	N	N
Pv02870	6.58684	0.999991	N	N	N
Pv03070	5.02422	0.999991	N	N	N
Pv04904	6.26303	0.999991	N	N	N
Pv04987	7.99624	0.999991	N	N	N
Pv04994	5.51802	0.999991	N	N	N
Pv00243	5.36678	0.999991	N	N	N
Pv05644	6.76818	0.999991	N	N	N
Pv05693	6.27612	0.999991	N	N	N
Pv06621	4.53078	0.999991	N	N	N
Pv06627	5.51059	0.999991	N	N	N
Pv06814	5.69488	0.999991	N	N	N
Pv06851	6.98299	0.999991	N	N	N
Pv07979	5.8751	0.999991	N	N	N
Pv08784	4.67243	0.999991	N	N	N
Pv00102	7.97537	0.999991	N	N	N
Pv00396	6.55897	0.999986	Y	N	N
Pv00886	5.77327	0.999986	Y	N	N
Pv01056	6.39422	0.999986	Y	N	N
Pv01816	7.41996	0.999986	Y	N	N
Pv01853	7.81164	0.999986	Y	N	N
Pv03417	5.07325	0.999986	Y	N	N
Pv03718	7.02459	0.999986	Y	N	N
Pv03873	5.79542	0.999986	Y	N	N
Pv00222	6.78354	0.999986	Y	N	N
Pv00261	5.33327	0.999986	Y	N	N
Pv05170	5.94571	0.999986	Y	N	N
Pv05297	7.75711	0.999986	Y	N	N
Pv06290	6.14364	0.999986	Y	N	N
Pv12962	4.4612	0.999986	N	N	N
Pv09581	5.47897	0.999986	N	N	N
Pv13058	5.55459	0.999986	N	N	N
Pv09687	6.55239	0.999986	N	N	N
Pv00306	5.18253	0.999986	N	N	N
Pv00325	7.95807	0.999986	N	N	N
Pv00339	5.30986	0.999986	N	N	N
Pv09959	7.15583	0.999986	N	N	N
Pv09967	5.66297	0.999986	N	N	N
Pv00476	7.14771	0.999986	N	N	N
Pv00551	7.84967	0.999986	N	N	N
Pv00626	5.18878	0.999986	N	N	N
Pv00772	6.55842	0.999986	N	N	N
Pv00891	6.76155	0.999986	N	N	N
Pv01031	5.96473	0.999986	N	N	N
Pv01110	7.81592	0.999986	N	N	N
Pv01322	6.23074	0.999986	N	N	N
Pv01324	6.09381	0.999986	N	N	N
Pv01328	5.15843	0.999986	N	N	N
Pv01334	5.20945	0.999986	N	N	N
Pv01451	5.19294	0.999986	N	N	N
Pv01470	6.48583	0.999986	N	N	N
Pv01688	8.45327	0.999986	N	N	N
Pv01716	5.29897	0.999986	N	N	N
Pv01743	6.06413	0.999986	N	N	N
Pv01936	5.69647	0.999986	N	N	N
Pv02290	7.14568	0.999986	N	N	N
Pv02304	6.62101	0.999986	N	N	N
Pv10417	5.44392	0.999986	N	N	N
Pv02449	6.32393	0.999986	N	N	N
Pv02490	5.8928	0.999986	N	N	N
Pv02528	6.13134	0.999986	N	N	N
Pv02596	6.63766	0.999986	N	N	N
Pv02930	6.04002	0.999986	N	N	N
Pv02951	5.03604	0.999986	N	N	N
Pv03034	5.29972	0.999986	N	N	N
Pv03061	5.36581	0.999986	N	N	N
Pv03094	5.77934	0.999986	N	N	N
Pv03197	5.68758	0.999986	N	N	N
Pv03416	6.09803	0.999986	N	N	N
Pv03471	5.62644	0.999986	N	N	N
Pv10662	5.48784	0.999986	N	N	N
Pv03722	7.1375	0.999986	N	N	N
Pv03792	6.55239	0.999986	N	N	N
Pv03937	6.0163	0.999986	N	N	N
Pv04081	5.70895	0.999986	N	N	N
Pv04082	6.31992	0.999986	N	N	N
Pv04669	6.91289	0.999986	N	N	N
Pv04746	6.86212	0.999986	N	N	N
Pv04993	6.10434	0.999986	N	N	N
Pv00198	5.52565	0.999986	N	N	N
Pv05062	5.65344	0.999986	N	N	N
Pv00258	5.92085	0.999986	N	N	N
Pv05289	5.25788	0.999986	N	N	N
Pv11114	5.39232	0.999986	N	N	N
Pv11135	5.79342	0.999986	N	N	N
Pv05485	4.81307	0.999986	N	N	N
Pv05528	5.69402	0.999986	N	N	N
Pv11146	6.54882	0.999986	N	N	N
Pv05604	5.7321	0.999986	N	N	N
Pv05616	5.41039	0.999986	N	N	N
Pv05659	6.50383	0.999986	N	N	N
Pv05781	7.53722	0.999986	N	N	N
Pv05811	5.63351	0.999986	N	N	N
Pv05995	5.65931	0.999986	N	N	N
Pv06245	4.50413	0.999986	N	N	N
Pv06323	6.10852	0.999986	N	N	N
Pv06347	6.0917	0.999986	N	N	N
Pv06350	5.36851	0.999986	N	N	N
Pv06362	5.26679	0.999986	N	N	N
Pv06372	6.04041	0.999986	N	N	N
Pv11366	4.98272	0.999986	N	N	N
Pv06529	6.55842	0.999986	N	N	N
Pv06658	7.7879	0.999986	N	N	N
Pv06754	7.17193	0.999986	N	N	N
Pv06821	9.39232	0.999986	N	N	N
Pv06901	6.10014	0.999986	N	N	N
Pv07117	5.30858	0.999986	N	N	N
Pv11657	5.12276	0.999986	N	N	N
Pv07356	6.35975	0.999986	N	N	N
Pv07490	4.49596	0.999986	N	N	N
Pv07622	4.7851	0.999986	N	N	N
Pv07632	6.55459	0.999986	N	N	N
Pv07718	5.57635	0.999986	N	N	N
Pv07759	5.52943	0.999986	N	N	N
Pv11768	6.41151	0.999986	N	N	N
Pv07935	6.06178	0.999986	N	N	N
Pv08002	4.94571	0.999986	N	N	N
Pv08004	4.7761	0.999986	N	N	N
Pv08109	9.42206	0.999986	N	N	N
Pv11873	7.94447	0.999986	N	N	N
Pv08146	5.38624	0.999986	N	N	N
Pv08167	5.78572	0.999986	N	N	N
Pv08183	6.23947	0.999986	N	N	N
Pv08234	5.90689	0.999986	N	N	N
Pv08239	5.52147	0.999986	N	N	N
Pv08391	5.98351	0.999986	N	N	N
Pv08440	7.52356	0.999986	N	N	N
Pv08469	5.34183	0.999986	N	N	N
Pv08548	6.6231	0.999986	N	N	N
Pv08553	6.41574	0.999986	N	N	N
Pv08586	6.70242	0.999986	N	N	N
Pv08680	6.55239	0.999986	N	N	N
Pv00054	7.38154	0.999986	N	N	N
Pv08849	6.47573	0.999986	N	N	N
Pv06316	8.32643	0.999982	Y	N	N
Pv09085	5.76377	0.999982	N	N	N
Pv01575	5.65271	0.999982	N	N	N
Pv04448	10.3287	0.999982	N	N	N
Pv04678	4.58496	0.999982	N	N	N
Pv05462	5.45286	0.999982	N	N	N
Pv05903	4.61775	0.999982	N	N	N
Pv08761	4.67347	0.999982	N	N	N
Pv05182	4.36083	0.999977	Y	N	N
Pv06907	6.32418	0.999977	Y	N	N
Pv07410	4.42836	0.999977	Y	N	N
Pv13167	5.43296	0.999977	N	N	N
Pv00544	5.43073	0.999977	N	N	N
Pv02416	4.50524	0.999977	N	N	N
Pv02803	6.99095	0.999977	N	N	N
Pv03048	5.43962	0.999977	N	N	N
Pv03340	4.44057	0.999977	N	N	N
Pv04585	6.99548	0.999977	N	N	N
Pv06703	6.16099	0.999977	N	N	N
Pv06944	5.74595	0.999977	N	N	N
Pv06953	6.31967	0.999977	N	N	N
Pv07155	5.34651	0.999977	N	N	N
Pv00100	6.15875	0.999977	N	N	N
Pv09425	5.40826	0.999972	Y	N	N
Pv09500	5.98413	0.999972	N	N	N
Pv00577	5.96347	0.999972	N	N	N
Pv00682	5.47573	0.999972	N	N	N
Pv00901	8.25503	0.999972	N	N	N
Pv01066	6.68416	0.999972	N	N	N
Pv01527	6.94251	0.999972	N	N	N
Pv02107	6.72565	0.999972	N	N	N
Pv02405	5.40599	0.999972	N	N	N
Pv02452	5.31288	0.999972	N	N	N
Pv02762	6.13614	0.999972	N	N	N
Pv02842	6.28077	0.999972	N	N	N
Pv04194	7.30378	0.999972	N	N	N
Pv04206	5.98185	0.999972	N	N	N
Pv04452	5.97039	0.999972	N	N	N
Pv00267	5.16099	0.999972	N	N	N
Pv05153	5.7211	0.999972	N	N	N
Pv05229	5.83519	0.999972	N	N	N
Pv11101	5.074	0.999972	N	N	N
Pv05881	6.9542	0.999972	N	N	N
Pv06357	7.29232	0.999972	N	N	N
Pv06895	5.97728	0.999972	N	N	N
Pv11535	5.71653	0.999972	N	N	N
Pv07287	8.27146	0.999972	N	N	N
Pv07535	6.10387	0.999972	N	N	N
Pv11717	5.96809	0.999972	N	N	N
Pv07735	5.84663	0.999972	N	N	N
Pv08310	6.28309	0.999972	N	N	N
Pv08723	6.50553	0.999972	N	N	N
Pv00107	10.2143	0.999968	Y	N	N
Pv00702	5.79323	0.999968	N	N	N
Pv00788	5.68883	0.999968	N	N	N
Pv10095	5.08982	0.999968	N	N	N
Pv01139	6.4382	0.999968	N	N	N
Pv01431	6.91886	0.999968	N	N	N
Pv01823	5.67478	0.999968	N	N	N
Pv01904	5.11548	0.999968	N	N	N
Pv01935	5.78612	0.999968	N	N	N
Pv02015	6.26679	0.999968	N	N	N
Pv02090	5.92362	0.999968	N	N	N
Pv02170	5.79087	0.999968	N	N	N
Pv03004	4.82366	0.999968	N	N	N
Pv03710	9.23362	0.999968	N	N	N
Pv10785	8.22882	0.999968	N	N	N
Pv04004	4.86743	0.999968	N	N	N
Pv04453	5.3505	0.999968	N	N	N
Pv04531	6.91409	0.999968	N	N	N
Pv04550	7.23362	0.999968	N	N	N
Pv05145	5.09452	0.999968	N	N	N
Pv05606	7.64626	0.999968	N	N	N
Pv06693	6.25739	0.999968	N	N	N
Pv06768	6.08274	0.999968	N	N	N
Pv06776	6.926	0.999968	N	N	N
Pv07253	5.78136	0.999968	N	N	N
Pv08143	5.66297	0.999968	N	N	N
Pv08946	6.2384	0.999968	N	N	N
Pv02593	5.00474	0.999963	Y	Y	N
Pv12652	5.53318	0.999963	N	N	N
Pv00438	6.8802	0.999963	N	N	N
Pv01180	5.63904	0.999963	N	N	N
Pv01717	6.89239	0.999963	N	N	N
Pv00016	6.62205	0.999963	N	N	N
Pv04471	5.31952	0.999963	N	N	N
Pv04916	6.88509	0.999963	N	N	N
Pv07067	6.21432	0.999963	N	N	N
Pv11699	5.63904	0.999963	N	N	N
Pv08575	5.22882	0.999963	N	N	N
Pv09454	5.05408	0.999959	Y	N	N
Pv01242	5.51388	0.999959	N	N	N
Pv01866	6.8679	0.999959	N	N	N
Pv02754	5.31228	0.999959	N	N	N
Pv03386	5.51388	0.999959	N	N	N
Pv05519	6.03953	0.999959	N	N	N
Pv06963	6.02975	0.999959	N	N	N
Pv08595	6.39232	0.999959	N	N	N
Pv01784	4.19921	0.999954	Y	N	N
Pv02825	7.17991	0.999954	Y	N	N
Pv00276	6.16491	0.999954	N	N	Y
Pv09599	7.16239	0.999954	N	N	N
Pv00394	7.17991	0.999954	N	N	N
Pv00537	5.19476	0.999954	N	N	N
Pv00579	6.59743	0.999954	N	N	N
Pv00943	5.19229	0.999954	N	N	N
Pv01478	7.58996	0.999954	N	N	N
Pv10360	5.30012	0.999954	N	N	N
Pv02259	5.04439	0.999954	N	N	N
Pv10427	6.16742	0.999954	N	N	N
Pv02686	9.16742	0.999954	N	N	N
Pv03341	5.19967	0.999954	N	N	N
Pv03426	4.2774	0.999954	N	N	N
Pv04112	5.37504	0.999954	N	N	N
Pv04445	6.02483	0.999954	N	N	N
Pv04450	5.71549	0.999954	N	N	N
Pv04709	7.17493	0.999954	N	N	N
Pv05278	7.16491	0.999954	N	N	N
Pv06402	6.58747	0.999954	N	N	N
Pv06427	5.02483	0.999954	N	N	N
Pv06668	7.18239	0.999954	N	N	N
Pv06983	6.36006	0.999954	N	N	N
Pv07436	5.04924	0.999954	N	N	N
Pv07693	6.35504	0.999954	N	N	N
Pv11771	6.59991	0.999954	N	N	N
Pv07816	5.48691	0.999954	N	N	N
Pv08402	5.39966	0.999954	N	N	N
Pv08433	5.50413	0.999954	N	N	N
Pv00106	5.04439	0.999954	N	N	N
Pv00115	8.15482	0.999954	N	N	N
Pv02230	5.18239	0.999949	N	N	N
Pv04185	6.83036	0.999949	N	N	N
Pv11551	6.56986	0.999949	N	N	N
Pv05780	6.82528	0.999945	Y	N	N
Pv09773	5.97473	0.999945	N	N	N
Pv09169	5.45943	0.999945	N	N	N
Pv00465	5.54946	0.999945	N	N	N
Pv10057	5.5597	0.999945	N	N	N
Pv01144	5.57994	0.999945	N	N	N
Pv02240	5.56224	0.999945	N	N	N
Pv02330	5.68012	0.999945	N	N	N
Pv02758	7.13443	0.999945	N	N	N
Pv02768	5.14466	0.999945	N	N	N
Pv03646	5.98742	0.999945	N	N	N
Pv04157	7.54689	0.999945	N	N	N
Pv10952	5.68012	0.999945	N	N	N
Pv04996	6.13699	0.999945	N	N	N
Pv06604	6.55714	0.999945	N	N	N
Pv07137	4.22119	0.999945	N	N	N
Pv07731	5.97473	0.999945	N	N	N
Pv07743	5.83794	0.999945	N	N	N
Pv08410	7.1267	0.999945	N	N	N
Pv08476	5.23522	0.999945	N	N	N
Pv08482	5.34746	0.999945	N	N	N
Pv08547	6.82782	0.999945	N	N	N
Pv03626	5.2301	0.99994	Y	N	N
Pv01745	6.30899	0.99994	N	N	N
Pv02672	5.32193	0.99994	N	N	N
Pv04486	7.10591	0.99994	N	N	N
Pv04540	4.90182	0.99994	N	N	N
Pv04583	8.10066	0.99994	N	N	N
Pv06811	5.22497	0.99994	N	N	N
Pv07839	5.54174	0.99994	N	N	N
Pv07924	5.95161	0.99994	N	N	N
Pv01286	7.09276	0.999936	Y	N	N
Pv06207	7.08481	0.999936	Y	N	N
Pv08131	6.76553	0.999936	Y	N	N
Pv06988	5.93074	0.999936	N	N	Y
Pv13276	5.92547	0.999936	N	N	N
Pv00408	5.92283	0.999936	N	N	N
Pv00538	8.08215	0.999936	N	N	N
Pv01423	5.65691	0.999936	N	N	N
Pv02347	4.63378	0.999936	N	N	N
Pv02547	5.53398	0.999936	N	N	N
Pv02602	6.28804	0.999936	N	N	N
Pv02665	7.51307	0.999936	N	N	N
Pv03670	7.08215	0.999936	N	N	N
Pv04786	5.12928	0.999936	N	N	N
Pv05330	8.07682	0.999936	N	N	N
Pv05545	5.21205	0.999936	N	N	N
Pv07985	6.09803	0.999936	N	N	N
Pv08084	5.53138	0.999936	N	N	N
Pv00032	5.53657	0.999936	N	N	N
Pv00090	5.77873	0.999936	N	N	N
Pv08415	6.73606	0.999931	Y	Y	N
Pv11147	7.04166	0.999931	Y	N	N
Pv08388	9.05257	0.999931	Y	N	N
Pv09094	6.46761	0.999931	N	N	N
Pv09180	7.45121	0.999931	N	N	N
Pv00364	5.29068	0.999931	N	N	N
Pv00497	5.16993	0.999931	N	N	N
Pv00729	5.59585	0.999931	N	N	N
Pv00735	5.48382	0.999931	N	N	N
Pv10109	6.75756	0.999931	N	N	N
Pv01287	7.4567	0.999931	N	N	N
Pv00152	6.46761	0.999931	N	N	N
Pv02552	5.19902	0.999931	N	N	N
Pv10619	5.62005	0.999931	N	N	N
Pv10669	5.25604	0.999931	N	N	N
Pv03707	6.49185	0.999931	N	N	N
Pv03881	5.09011	0.999931	N	N	N
Pv03950	7.4567	0.999931	N	N	N
Pv04619	4.71359	0.999931	N	N	N
Pv11113	6.4567	0.999931	N	N	N
Pv06746	5.88264	0.999931	N	N	N
Pv06830	6.46489	0.999931	N	N	N
Pv07423	5.16993	0.999931	N	N	N
Pv11700	5.19902	0.999931	N	N	N
Pv07670	6.27745	0.999931	N	N	N
Pv07746	6.24521	0.999931	N	N	N
Pv07834	5.89077	0.999931	N	N	N
Pv08212	7.47843	0.999931	N	N	N
Pv08354	6.73606	0.999931	N	N	N
Pv08626	7.0607	0.999931	N	N	N
Pv08833	8.05257	0.999931	N	N	N
Pv08905	4.92811	0.999931	N	N	N
Pv00881	7.43463	0.999926	N	N	N
Pv02844	6.4457	0.999926	N	N	N
Pv03045	7.43185	0.999926	N	N	N
Pv04074	7.44018	0.999926	N	N	N
Pv05400	5.14296	0.999926	N	N	N
Pv05488	5.86899	0.999926	N	N	N
Pv05571	6.70598	0.999926	N	N	N
Pv07581	5.7252	0.999926	N	N	N
Pv00297	4.74685	0.999926	N	N	N
Pv10104	4.62005	0.999922	Y	N	N
Pv01293	7.94837	0.999922	Y	N	N
Pv01965	5.53492	0.999922	Y	N	N
Pv03633	8.98014	0.999922	Y	N	N
Pv04053	5.84967	0.999922	Y	N	N
Pv11413	4.32937	0.999922	Y	N	N
Pv09696	6.98868	0.999922	N	N	N
Pv00307	6.6865	0.999922	N	N	N
Pv00425	6.97728	0.999922	N	N	N
Pv00429	6.97154	0.999922	N	N	N
Pv00460	5.62936	0.999922	N	N	N
Pv00848	6.65249	0.999922	N	N	N
Pv00902	5.41504	0.999922	N	N	N
Pv01285	6.64674	0.999922	N	N	N
Pv01508	5.34122	0.999922	N	N	N
Pv01714	6.61176	0.999922	N	N	N
Pv01756	5.17849	0.999922	N	N	N
Pv01971	6.00282	0.999922	N	N	N
Pv01996	7.40372	0.999922	N	N	N
Pv02289	7.42347	0.999922	N	N	N
Pv02337	5.67525	0.999922	N	N	N
Pv02374	6.65535	0.999922	N	N	N
Pv02450	7.96578	0.999922	N	N	N
Pv02583	5.37793	0.999922	N	N	N
Pv02731	6.6865	0.999922	N	N	N
Pv02802	6.39803	0.999922	N	N	N
Pv02894	6.40372	0.999922	N	N	N
Pv02934	6.96	0.999922	N	N	N
Pv02994	5.52071	0.999922	N	N	N
Pv03095	6.63517	0.999922	N	N	N
Pv03175	6.94837	0.999922	N	N	N
Pv03399	8.9629	0.999922	N	N	N
Pv03750	6.35462	0.999922	N	N	N
Pv03832	8.93369	0.999922	N	N	N
Pv04006	6.69488	0.999922	N	N	N
Pv04134	6.64674	0.999922	N	N	N
Pv10868	8.98299	0.999922	N	N	N
Pv04307	5.79297	0.999922	N	N	N
Pv04806	5.20667	0.999922	N	N	N
Pv05026	5.42347	0.999922	N	N	N
Pv00208	6.96578	0.999922	N	N	N
Pv05218	6.16419	0.999922	N	N	N
Pv05252	5.45121	0.999922	N	N	N
Pv05341	6.9571	0.999922	N	N	N
Pv05507	5.17278	0.999922	N	N	N
Pv05797	5.5518	0.999922	N	N	N
Pv05803	5.13203	0.999922	N	N	N
Pv05946	6.37793	0.999922	N	N	N
Pv06077	7.93369	0.999922	N	N	N
Pv06261	6.63517	0.999922	N	N	N
Pv06510	8.97728	0.999922	N	N	N
Pv06527	4.87832	0.999922	N	N	N
Pv06572	5.79008	0.999922	N	N	N
Pv11446	7.36632	0.999922	N	N	N
Pv06638	5.50057	0.999922	N	N	N
Pv06727	4.84967	0.999922	N	N	N
Pv06772	6.19265	0.999922	N	N	N
Pv06797	6.41504	0.999922	N	N	N
Pv11621	6.16419	0.999922	N	N	N
Pv07360	5.05021	0.999922	N	N	N
Pv07500	6.20667	0.999922	N	N	N
Pv07594	5.52356	0.999922	N	N	N
Pv07629	5.37504	0.999922	N	N	N
Pv08017	5.549	0.999922	N	N	N
Pv08137	8.99152	0.999922	N	N	N
Pv08342	5.5518	0.999922	N	N	N
Pv08358	6.60585	0.999922	N	N	N
Pv08563	8.92184	0.999922	N	N	N
Pv08588	6.40372	0.999922	N	N	N
Pv08638	9.00282	0.999922	N	N	N
Pv08934	6.92481	0.999922	N	N	N
Pv00441	5.23914	0.999917	Y	N	N
Pv00207	7.30986	0.999917	Y	N	N
Pv08422	9.89785	0.999917	N	N	Y
Pv00362	5.58796	0.999917	N	N	N
Pv00666	6.88874	0.999917	N	N	N
Pv00683	6.32793	0.999917	N	N	N
Pv01192	6.91886	0.999917	N	N	N
Pv01225	7.91588	0.999917	N	N	N
Pv10261	9.88874	0.999917	N	N	N
Pv02039	5.73094	0.999917	N	N	N
Pv02896	5.45645	0.999917	N	N	N
Pv03146	6.33092	0.999917	N	N	N
Pv03363	5.91289	0.999917	N	N	N
Pv04014	6.91886	0.999917	N	N	N
Pv04220	6.32193	0.999917	N	N	N
Pv04941	6.09351	0.999917	N	N	N
Pv05038	5.59096	0.999917	N	N	N
Pv11151	6.32193	0.999917	N	N	N
Pv06057	5.90989	0.999917	N	N	N
Pv06296	5.12042	0.999917	N	N	N
Pv06348	5.76671	0.999917	N	N	N
Pv06655	7.91588	0.999917	N	N	N
Pv06690	5.76081	0.999917	N	N	N
Pv06846	6.57289	0.999917	N	N	N
Pv11742	5.76377	0.999917	N	N	N
Pv08416	5.56682	0.999913	Y	Y	N
Pv00653	5.88874	0.999913	Y	N	N
Pv01433	6.08139	0.999913	Y	N	N
Pv01618	7.87652	0.999913	Y	N	N
Pv04030	5.30986	0.999913	Y	N	N
Pv10892	8.86728	0.999913	Y	N	N
Pv04522	5.57592	0.999913	Y	N	N
Pv06448	4.52083	0.999913	Y	N	N
Pv07345	5.42626	0.999913	Y	N	N
Pv09355	6.06916	0.999913	N	N	N
Pv09578	6.05992	0.999913	N	N	N
Pv00326	6.27612	0.999913	N	N	N
Pv00422	8.87344	0.999913	N	N	N
Pv00651	4.56294	0.999913	N	N	N
Pv00853	5.08139	0.999913	N	N	N
Pv00966	7.87344	0.999913	N	N	N
Pv01288	8.85487	0.999913	N	N	N
Pv03028	5.70352	0.999913	N	N	N
Pv10655	5.87344	0.999913	N	N	N
Pv04589	6.55459	0.999913	N	N	N
Pv04691	5.43235	0.999913	N	N	N
Pv11518	7.26053	0.999913	N	N	N
Pv11543	6.08139	0.999913	N	N	N
Pv07180	6.87036	0.999913	N	N	N
Pv07532	5.87652	0.999913	N	N	N
Pv07688	4.98489	0.999913	N	N	N
Pv08133	4.90689	0.999913	N	N	N
Pv00089	4.99398	0.999913	N	N	N
Pv08758	5.40166	0.999908	Y	N	N
Pv00963	5.26053	0.999908	N	N	N
Pv01149	8.82018	0.999908	N	N	N
Pv01207	6.03185	0.999908	N	N	N
Pv01215	7.83605	0.999908	N	N	N
Pv01828	6.81698	0.999908	N	N	N
Pv01922	6.82018	0.999908	N	N	N
Pv01998	6.24793	0.999908	N	N	N
Pv02217	5.52669	0.999908	N	N	N
Pv02560	6.24159	0.999908	N	N	N
Pv02897	4.76741	0.999908	N	N	N
Pv03414	5.82972	0.999908	N	N	N
Pv03430	5.6598	0.999908	N	N	N
Pv05665	5.38606	0.999908	N	N	N
Pv05824	5.82655	0.999908	N	N	N
Pv05841	6.2384	0.999908	N	N	N
Pv06413	6.04127	0.999908	N	N	N
Pv06493	5.26991	0.999908	N	N	N
Pv06551	5.38919	0.999908	N	N	N
Pv06838	7.22561	0.999908	N	N	N
Pv06925	5.84862	0.999908	N	N	N
Pv07017	6.04127	0.999908	N	N	N
Pv07408	6.24793	0.999908	N	N	N
Pv00082	8.82018	0.999908	N	N	N
Pv02959	5.82018	0.999903	N	N	N
Pv04249	8.79766	0.999903	N	N	N
Pv05129	6.23202	0.999903	N	N	N
Pv05196	6.48864	0.999903	N	N	N
Pv05928	7.22239	0.999903	N	N	N
Pv06451	4.61626	0.999903	N	N	N
Pv08071	5.03185	0.999903	N	N	N
Pv08203	5.25109	0.999903	N	N	N
Pv00065	5.035	0.999903	N	N	N
Pv06454	4.03449	0.999899	Y	N	N
Pv03150	4.06358	0.999899	N	N	N
Pv01093	4.93231	0.999894	Y	N	N
Pv09969	8.79116	0.999894	N	N	N
Pv01458	5.02237	0.999894	N	N	N
Pv01905	6.79442	0.999894	N	N	N
Pv00167	6.47897	0.999894	N	N	N
Pv04198	6.8009	0.999894	N	N	N
Pv04389	6.79766	0.999894	N	N	N
Pv05204	6.22561	0.999894	N	N	N
Pv05264	6.79442	0.999894	N	N	N
Pv05857	4.13936	0.999894	N	N	N
Pv06839	4.42772	0.999894	N	N	N
Pv07720	6.21917	0.999894	N	N	N
Pv11994	5.98055	0.99989	Y	N	N
Pv09585	7.77149	0.99989	N	N	N
Pv00573	7.17326	0.99989	N	N	N
Pv01030	8.75154	0.99989	N	N	N
Pv01090	6.44956	0.99989	N	N	N
Pv01570	5.21594	0.99989	N	N	N
Pv00139	8.75154	0.99989	N	N	N
Pv00147	5.11654	0.99989	N	N	N
Pv02670	7.75822	0.99989	N	N	N
Pv02690	6.76155	0.99989	N	N	N
Pv02700	8.76818	0.99989	N	N	N
Pv02771	5.01282	0.99989	N	N	N
Pv02843	5.62774	0.99989	N	N	N
Pv02878	7.20294	0.99989	N	N	N
Pv03504	6.44626	0.99989	N	N	N
Pv03602	5.11334	0.99989	N	N	N
Pv04178	5.33498	0.99989	N	N	N
Pv04536	9.76818	0.99989	N	N	N
Pv00271	4.98381	0.99989	N	N	N
Pv05499	5.47897	0.99989	N	N	N
Pv05753	5.09722	0.99989	N	N	N
Pv06428	5.62449	0.99989	N	N	N
Pv06806	5.46597	0.99989	N	N	N
Pv06900	7.75489	0.99989	N	N	N
Pv07698	5.60815	0.99989	N	N	N
Pv07837	8.74819	0.99989	N	N	N
Pv07840	6.45943	0.99989	N	N	N
Pv07948	5.45615	0.99989	N	N	N
Pv08458	6.18653	0.99989	N	N	N
Pv08768	7.18653	0.99989	N	N	N
Pv08870	5.47897	0.99989	N	N	N
Pv05181	4.12102	0.999885	N	N	N
Pv06224	6.17659	0.999885	N	N	N
Pv08462	8.74483	0.999885	N	N	N
Pv01241	7.13955	0.999881	Y	N	N
Pv00282	7.71768	0.999881	Y	N	N
Pv08418	6.73809	0.999881	Y	N	N
Pv09323	5.57491	0.999881	N	N	N
Pv01204	5.5883	0.999881	N	N	N
Pv02267	5.43962	0.999881	N	N	N
Pv02979	5.92735	0.999881	N	N	N
Pv04920	5.42962	0.999881	N	N	N
Pv11064	5.94419	0.999881	N	N	N
Pv05357	4.8679	0.999881	N	N	N
Pv05641	5.75822	0.999881	N	N	N
Pv05661	4.88101	0.999881	N	N	N
Pv05899	5.59495	0.999881	N	N	N
Pv05983	9.72451	0.999881	N	N	N
Pv06035	8.72451	0.999881	N	N	N
Pv06125	5.59163	0.999881	N	N	N
Pv11481	8.73809	0.999881	N	N	N
Pv06791	7.15313	0.999881	N	N	N
Pv11584	6.15313	0.999881	N	N	N
Pv08066	5.57154	0.999881	N	N	N
Pv08837	5.57154	0.999881	N	N	N
Pv10042	5.41278	0.999876	Y	N	N
Pv12025	7.12928	0.999876	Y	N	N
Pv12119	6.38543	0.999876	N	N	N
Pv00450	6.37851	0.999876	N	N	N
Pv01095	6.69349	0.999876	N	N	N
Pv01195	5.41954	0.999876	N	N	N
Pv01356	5.73471	0.999876	N	N	N
Pv01687	7.68299	0.999876	N	N	N
Pv01970	7.11548	0.999876	N	N	N
Pv02135	6.13955	0.999876	N	N	N
Pv00154	6.69	0.999876	N	N	N
Pv03123	5.40259	0.999876	N	N	N
Pv03355	5.14296	0.999876	N	N	N
Pv03669	5.39917	0.999876	N	N	N
Pv03726	7.11201	0.999876	N	N	N
Pv03777	6.69697	0.999876	N	N	N
Pv10775	5.89655	0.999876	N	N	N
Pv04432	6.13955	0.999876	N	N	N
Pv04485	5.53398	0.999876	N	N	N
Pv04529	5.90689	0.999876	N	N	N
Pv04643	5.41616	0.999876	N	N	N
Pv04793	7.12584	0.999876	N	N	N
Pv05018	9.6865	0.999876	N	N	N
Pv00225	5.89655	0.999876	N	N	N
Pv05211	5.27866	0.999876	N	N	N
Pv05379	7.10154	0.999876	N	N	N
Pv06457	5.2854	0.999876	N	N	N
Pv11428	5.71425	0.999876	N	N	N
Pv06628	8.69	0.999876	N	N	N
Pv06788	4.23663	0.999876	N	N	N
Pv06860	4.74147	0.999876	N	N	N
Pv06941	6.38198	0.999876	N	N	N
Pv11533	4.91374	0.999876	N	N	N
Pv07709	5.54432	0.999876	N	N	N
Pv07796	5.73471	0.999876	N	N	N
Pv08104	4.84465	0.999876	N	N	N
Pv08141	6.11894	0.999876	N	N	N
Pv08442	9.69	0.999876	N	N	N
Pv08608	7.10852	0.999876	N	N	N
Pv00030	5.91374	0.999876	N	N	N
Pv11811	4.81079	0.999871	Y	N	N
Pv00485	6.67596	0.999871	N	N	N
Pv00700	5.37504	0.999871	N	N	N
Pv01773	5.69	0.999871	N	N	N
Pv02232	5.87915	0.999871	N	N	N
Pv03587	6.35403	0.999871	N	N	N
Pv04025	4.21953	0.999871	N	N	N
Pv04661	7.08392	0.999871	N	N	N
Pv06172	5.00692	0.999871	N	N	N
Pv07248	6.10154	0.999871	N	N	N
Pv07537	7.09099	0.999871	N	N	N
Pv00285	5.69697	0.999871	N	N	N
Pv00035	8.67243	0.999871	N	N	N
Pv03768	6.3505	0.999867	N	N	N
Pv03833	6.34341	0.999867	N	N	N
Pv04212	9.65821	0.999867	N	N	N
Pv04636	5.51307	0.999867	N	N	N
Pv04981	6.66178	0.999867	N	N	N
Pv07181	6.34696	0.999867	N	N	N
Pv03933	6.64386	0.999862	Y	N	N
Pv07257	7.64024	0.999862	Y	N	N
Pv12191	6.06609	0.999862	N	N	N
Pv09052	5.85442	0.999862	N	N	N
Pv09718	5.65821	0.999862	N	N	N
Pv00319	6.65105	0.999862	N	N	N
Pv02516	6.08037	0.999862	N	N	N
Pv02524	5.85798	0.999862	N	N	N
Pv02544	5.49896	0.999862	N	N	N
Pv02721	6.06967	0.999862	N	N	N
Pv02751	6.32553	0.999862	N	N	N
Pv03385	6.65821	0.999862	N	N	N
Pv03818	4.98956	0.999862	N	N	N
Pv04160	5.65821	0.999862	N	N	N
Pv04561	7.05889	0.999862	N	N	N
Pv04620	7.63662	0.999862	N	N	N
Pv08393	5.50603	0.999862	N	N	N
Pv01680	6.62571	0.999858	Y	N	N
Pv00322	8.61471	0.999858	N	N	N
Pv01535	7.03709	0.999858	N	N	N
Pv02692	5.65105	0.999858	N	N	N
Pv04849	5.64024	0.999858	N	N	N
Pv06289	9.62571	0.999858	N	N	N
Pv06340	6.31107	0.999858	N	N	N
Pv06794	7.03709	0.999858	N	N	N
Pv11495	6.62571	0.999858	N	N	N
Pv07370	6.0625	0.999858	N	N	N
Pv07445	6.04803	0.999858	N	N	N
Pv07461	4.96845	0.999858	N	N	N
Pv07596	5.48113	0.999858	N	N	N
Pv07807	7.62571	0.999858	N	N	N
Pv08576	6.3147	0.999858	N	N	N
Pv08725	7.03709	0.999858	N	N	N
Pv00567	5.822	0.999848	N	N	N
Pv00929	7.60363	0.999848	N	N	N
Pv01298	6.02975	0.999848	N	N	N
Pv01930	5.06609	0.999848	N	N	N
Pv02677	5.31832	0.999848	N	N	N
Pv03066	5.3147	0.999848	N	N	N
Pv00259	8.60363	0.999848	N	N	N
Pv05461	6.03709	0.999848	N	N	N
Pv05850	6.29646	0.999848	N	N	N
Pv00284	5.81103	0.999848	N	N	N
Pv08446	7.61102	0.999848	N	N	N
Pv00029	6.61471	0.999848	N	N	N
Pv12028	9.60363	0.999848	N	N	N
Pv00097	6.02237	0.999844	Y	Y	N
Pv03169	7.57365	0.999844	Y	N	N
Pv04095	7.56986	0.999844	Y	N	N
Pv05015	6.60363	0.999844	Y	N	N
Pv00412	6.27053	0.999844	N	N	N
Pv10009	6.98868	0.999844	N	N	N
Pv01330	8.59246	0.999844	N	N	N
Pv01390	6.2854	0.999844	N	N	N
Pv01556	6.2817	0.999844	N	N	N
Pv02179	7.57365	0.999844	N	N	N
Pv02390	5.61102	0.999844	N	N	N
Pv02781	5.1479	0.999844	N	N	N
Pv02841	6.2817	0.999844	N	N	N
Pv03188	4.92892	0.999844	N	N	N
Pv03545	6.2555	0.999844	N	N	N
Pv04225	6.01495	0.999844	N	N	N
Pv10999	4.93618	0.999844	N	N	N
Pv05039	7.00749	0.999844	N	N	N
Pv05114	6.5812	0.999844	N	N	N
Pv05133	5.61102	0.999844	N	N	N
Pv05992	7.57743	0.999844	N	N	N
Pv06156	6.57743	0.999844	N	N	N
Pv06461	6.27053	0.999844	N	N	N
Pv06740	8.57365	0.999844	N	N	N
Pv07129	6.00749	0.999844	N	N	N
Pv07316	6.01123	0.999844	N	N	N
Pv07425	5.16993	0.999844	N	N	N
Pv07429	4.73697	0.999844	N	N	N
Pv07481	4.92527	0.999844	N	N	N
Pv07499	5.79627	0.999844	N	N	N
Pv08260	5.80367	0.999844	N	N	N
Pv08562	7.01495	0.999844	N	N	N
Pv08796	6.98868	0.999844	N	N	N
Pv00839	6.25172	0.999839	N	N	N
Pv05193	4.62205	0.999839	N	N	N
Pv08295	6.25172	0.999839	N	N	N
Pv09283	7.55075	0.999835	N	N	N
Pv01067	9.54689	0.999835	N	N	N
Pv01153	4.79256	0.999835	N	N	N
Pv10530	5.25927	0.999835	N	N	N
Pv06039	4.79627	0.999835	N	N	N
Pv08323	7.55459	0.999835	N	N	N
Pv08587	5.12553	0.999835	N	N	N
Pv08847	5.00749	0.999835	N	N	N
Pv01702	6.55459	0.99983	Y	N	N
Pv09053	5.75489	0.99983	N	N	N
Pv10074	6.55075	0.99983	N	N	N
Pv01887	5.12177	0.99983	N	N	N
Pv02909	4.22798	0.99983	N	N	N
Pv04129	6.55459	0.99983	N	N	N
Pv08010	9.54303	0.99983	N	N	N
Pv00277	5.56986	0.99983	N	N	N
Pv02137	5.9386	0.999825	Y	N	N
Pv04208	5.36146	0.999825	Y	N	N
Pv07323	8.51964	0.999825	Y	N	N
Pv00784	6.51175	0.999825	N	N	N
Pv01332	4.85031	0.999825	N	N	N
Pv01443	6.93467	0.999825	N	N	N
Pv01452	7.5157	0.999825	N	N	N
Pv01567	5.36923	0.999825	N	N	N
Pv01872	5.96193	0.999825	N	N	N
Pv00135	5.95031	0.999825	N	N	N
Pv00145	5.07973	0.999825	N	N	N
Pv02312	8.5157	0.999825	N	N	N
Pv02667	7.51964	0.999825	N	N	N
Pv02940	5.10281	0.999825	N	N	N
Pv03217	5.9386	0.999825	N	N	N
Pv03611	5.10662	0.999825	N	N	N
Pv03632	6.20945	0.999825	N	N	N
Pv03760	8.52748	0.999825	N	N	N
Pv04181	5.94251	0.999825	N	N	N
Pv04419	8.5157	0.999825	N	N	N
Pv04790	5.93467	0.999825	N	N	N
Pv05511	5.96193	0.999825	N	N	N
Pv06147	5.3885	0.999825	N	N	N
Pv06479	6.9386	0.999825	N	N	N
Pv11521	7.51175	0.999825	N	N	N
Pv07049	6.21335	0.999825	N	N	N
Pv07472	8.52748	0.999825	N	N	N
Pv07932	5.74339	0.999825	N	N	N
Pv00085	6.20163	0.999825	N	N	N
Pv00910	5.19377	0.999821	Y	N	N
Pv03960	6.90689	0.999821	Y	N	N
Pv08987	6.1819	0.999821	N	N	N
Pv12752	4.66676	0.999821	N	N	N
Pv09604	5.7044	0.999821	N	N	N
Pv09730	5.07195	0.999821	N	N	N
Pv00444	5.6885	0.999821	N	N	N
Pv01048	6.49985	0.999821	N	N	N
Pv01185	8.47168	0.999821	N	N	N
Pv01329	5.18587	0.999821	N	N	N
Pv01447	6.18982	0.999821	N	N	N
Pv00013	7.49586	0.999821	N	N	N
Pv02203	8.49185	0.999821	N	N	N
Pv02295	4.83872	0.999821	N	N	N
Pv02487	5.32992	0.999821	N	N	N
Pv02575	7.47168	0.999821	N	N	N
Pv03186	6.48382	0.999821	N	N	N
Pv10651	5.50779	0.999821	N	N	N
Pv03783	4.92679	0.999821	N	N	N
Pv03953	6.18587	0.999821	N	N	N
Pv04195	5.33787	0.999821	N	N	N
Pv04320	7.49185	0.999821	N	N	N
Pv04473	6.16993	0.999821	N	N	N
Pv04602	5.20555	0.999821	N	N	N
Pv04966	5.70834	0.999821	N	N	N
Pv05217	5.70044	0.999821	N	N	N
Pv05627	7.48382	0.999821	N	N	N
Pv05746	4.93074	0.999821	N	N	N
Pv11365	7.49185	0.999821	N	N	N
Pv06513	9.47168	0.999821	N	N	N
Pv06761	6.16993	0.999821	N	N	N
Pv07510	8.46761	0.999821	N	N	N
Pv07617	6.18587	0.999821	N	N	N
Pv07775	6.48784	0.999821	N	N	N
Pv11875	7.48382	0.999821	N	N	N
Pv08511	6.90689	0.999821	N	N	N
Pv00753	4.80735	0.999816	Y	N	N
Pv10248	5.88264	0.999816	Y	N	N
Pv08351	6.46352	0.999816	Y	N	N
Pv00622	6.1416	0.999816	N	N	N
Pv00879	5.66432	0.999816	N	N	N
Pv00951	6.46761	0.999816	N	N	N
Pv01015	7.46761	0.999816	N	N	N
Pv01465	5.16189	0.999816	N	N	N
Pv02036	6.87036	0.999816	N	N	N
Pv02386	6.46352	0.999816	N	N	N
Pv03042	6.47168	0.999816	N	N	N
Pv03127	5.49185	0.999816	N	N	N
Pv03142	5.32193	0.999816	N	N	N
Pv00172	6.87447	0.999816	N	N	N
Pv00178	7.46352	0.999816	N	N	N
Pv03837	6.15381	0.999816	N	N	N
Pv04180	5.48382	0.999816	N	N	N
Pv04238	5.88671	0.999816	N	N	N
Pv04325	8.44294	0.999816	N	N	N
Pv04347	6.46761	0.999816	N	N	N
Pv04396	6.88264	0.999816	N	N	N
Pv04604	4.7044	0.999816	N	N	N
Pv04645	8.44708	0.999816	N	N	N
Pv05051	5.48382	0.999816	N	N	N
Pv00220	5.31792	0.999816	N	N	N
Pv00231	7.45533	0.999816	N	N	N
Pv05463	5.87856	0.999816	N	N	N
Pv05529	5.16591	0.999816	N	N	N
Pv11168	6.88264	0.999816	N	N	N
Pv05975	6.1416	0.999816	N	N	N
Pv06450	8.44708	0.999816	N	N	N
Pv07471	8.44708	0.999816	N	N	N
Pv07506	9.45533	0.999816	N	N	N
Pv07593	6.1416	0.999816	N	N	N
Pv07595	4.79941	0.999816	N	N	N
Pv08916	4.91488	0.999816	N	N	N
Pv03448	5.87447	0.999812	Y	N	N
Pv00900	6.44708	0.999812	N	N	N
Pv01098	6.1334	0.999812	N	N	N
Pv01261	7.43879	0.999812	N	N	N
Pv01415	9.43879	0.999812	N	N	N
Pv00165	4.55459	0.999812	N	N	N
Pv03400	5.65208	0.999812	N	N	N
Pv03857	7.44294	0.999812	N	N	N
Pv04005	6.12928	0.999812	N	N	N
Pv04156	5.46352	0.999812	N	N	N
Pv04665	4.69249	0.999812	N	N	N
Pv05333	7.43879	0.999812	N	N	N
Pv05698	8.43463	0.999812	N	N	N
Pv06816	6.45121	0.999812	N	N	N
Pv07531	6.44294	0.999812	N	N	N
Pv11013	4.58496	0.999807	Y	N	N
Pv00746	6.43879	0.999807	N	N	N
Pv01161	4.67646	0.999807	N	N	N
Pv06007	5.86212	0.999807	N	N	N
Pv11607	5.86212	0.999807	N	N	N
Pv07680	6.12102	0.999807	N	N	N
Pv07915	6.43879	0.999807	N	N	N
Pv00679	5.45121	0.999802	N	N	N
Pv02234	5.1334	0.999802	N	N	N
Pv04819	8.42206	0.999802	N	N	N
Pv00214	6.8413	0.999802	N	N	N
Pv06781	8.41785	0.999802	N	N	N
Pv07057	5	0.999802	N	N	N
Pv07616	7.42206	0.999802	N	N	N
Pv08227	5.85383	0.999802	N	N	N
Pv08432	5.63973	0.999802	N	N	N
Pv08606	8.42206	0.999802	N	N	N
Pv02299	6.8371	0.999798	N	N	N
Pv04236	7.41785	0.999798	N	N	N
Pv00264	5.63144	0.999798	N	N	N
Pv06927	5.27716	0.999798	N	N	N
Pv06973	4.26232	0.999798	N	N	N
Pv04890	4.56884	0.999793	N	N	N
Pv05401	3.96505	0.999793	N	N	N
Pv02434	8.40514	0.999789	Y	Y	N
Pv09689	4.09998	0.999789	Y	N	N
Pv00783	6.82867	0.999789	N	N	N
Pv00133	5.43463	0.999789	N	N	N
Pv04710	4.99178	0.999789	N	N	N
Pv04884	6.10014	0.999789	N	N	N
Pv05228	6.42206	0.999789	N	N	N
Pv07444	4.00621	0.999789	N	N	N
Pv08927	5.27302	0.999789	N	N	N
Pv00369	8.40088	0.999779	Y	N	N
Pv11427	5.43045	0.999779	Y	N	N
Pv09590	5.61891	0.999779	N	N	N
Pv00685	6.09592	0.999779	N	N	N
Pv02634	6.40939	0.999779	N	N	N
Pv03325	6.41363	0.999779	N	N	N
Pv03686	5.61471	0.999779	N	N	N
Pv10790	7.40514	0.999779	N	N	N
Pv00021	6.0917	0.999779	N	N	N
Pv07384	5.26053	0.999779	N	N	N
Pv07931	5.61891	0.999779	N	N	N
Pv08666	5.26053	0.999779	N	N	N
Pv00076	4.97936	0.999779	N	N	N
Pv00799	5.42206	0.999775	N	N	N
Pv02968	7.3966	0.999775	N	N	N
Pv03158	6.81592	0.999775	N	N	N
Pv03671	6.40514	0.999775	N	N	N
Pv06026	5.82867	0.999775	N	N	N
Pv06431	6.40514	0.999775	N	N	N
Pv06652	5.10852	0.999775	N	N	N
Pv08843	5.82867	0.999775	N	N	N
Pv01787	6.80305	0.99977	Y	N	N
Pv10371	9.3837	0.99977	Y	N	N
Pv04624	6.79874	0.99977	Y	N	N
Pv00942	7.3837	0.99977	N	N	N
Pv02604	4.97102	0.99977	N	N	N
Pv02705	5.81592	0.99977	N	N	N
Pv10615	5.60627	0.99977	N	N	N
Pv10650	6.80735	0.99977	N	N	N
Pv03584	5.81592	0.99977	N	N	N
Pv03843	6.07039	0.99977	N	N	N
Pv04659	5.81592	0.99977	N	N	N
Pv04667	5.82018	0.99977	N	N	N
Pv04715	6.38802	0.99977	N	N	N
Pv04868	5.2437	0.99977	N	N	N
Pv05593	6.07039	0.99977	N	N	N
Pv05787	8.37504	0.99977	N	N	N
Pv05790	8.37938	0.99977	N	N	N
Pv06006	6.81164	0.99977	N	N	N
Pv06419	9.3837	0.99977	N	N	N
Pv06739	5.60627	0.99977	N	N	N
Pv07938	5.59352	0.99977	N	N	N
Pv13894	5.82018	0.99977	N	N	N
Pv11182	5.80305	0.999766	Y	N	N
Pv00617	8.37069	0.999766	N	N	N
Pv00802	6.37938	0.999766	N	N	N
Pv01385	6.37938	0.999766	N	N	N
Pv03305	7.37069	0.999766	N	N	N
Pv03339	6.37938	0.999766	N	N	N
Pv04909	6.06609	0.999766	N	N	N
Pv00205	9.36632	0.999766	N	N	N
Pv08842	6.06178	0.999766	N	N	N
Pv06829	4.13271	0.999761	N	N	N
Pv08196	4.61471	0.999761	N	N	N
Pv01534	6.37069	0.999756	Y	N	N
Pv00550	5.57635	0.999756	N	N	N
Pv00681	6.05745	0.999756	N	N	N
Pv00716	5.22239	0.999756	N	N	N
Pv00984	5.79874	0.999756	N	N	N
Pv01969	6.05745	0.999756	N	N	N
Pv02766	8.35755	0.999756	N	N	N
Pv04412	6.05745	0.999756	N	N	N
Pv06477	5.79874	0.999756	N	N	N
Pv07809	5.79442	0.999756	N	N	N
Pv11791	6.37069	0.999756	N	N	N
Pv08048	5.22239	0.999756	N	N	N
Pv08863	7.36632	0.999756	N	N	N
Pv01417	6.04439	0.999752	N	N	N
Pv01757	6.04439	0.999752	N	N	N
Pv02570	6.04876	0.999752	N	N	N
Pv02945	5.78572	0.999752	N	N	N
Pv05422	4.81592	0.999752	N	N	N
Pv06164	4.81592	0.999752	N	N	N
Pv06472	8.35315	0.999752	N	N	N
Pv07614	5.79008	0.999752	N	N	N
Pv08675	5.21809	0.999752	N	N	N
Pv08742	7.35315	0.999752	N	N	N
Pv09559	8.33092	0.999747	Y	N	N
Pv00845	5.56333	0.999747	N	N	N
Pv02110	6.75933	0.999747	N	N	N
Pv00158	6.34873	0.999747	N	N	N
Pv02536	6.35755	0.999747	N	N	N
Pv02562	4.59779	0.999747	N	N	N
Pv03351	4.80735	0.999747	N	N	N
Pv03378	6.35755	0.999747	N	N	N
Pv10722	8.33092	0.999747	N	N	N
Pv04327	6.3443	0.999747	N	N	N
Pv04547	7.33985	0.999747	N	N	N
Pv04818	5.55897	0.999747	N	N	N
Pv04880	8.3443	0.999747	N	N	N
Pv05302	5.37504	0.999747	N	N	N
Pv05729	4.80305	0.999747	N	N	N
Pv05777	4.91995	0.999747	N	N	N
Pv05815	7.33985	0.999747	N	N	N
Pv05999	8.3443	0.999747	N	N	N
Pv06365	8.3443	0.999747	N	N	N
Pv06787	6.75489	0.999747	N	N	N
Pv06800	5.55897	0.999747	N	N	N
Pv11731	7.3443	0.999747	N	N	N
Pv07689	6.76818	0.999747	N	N	N
Pv08136	8.3443	0.999747	N	N	N
Pv08498	5.77259	0.999747	N	N	N
Pv09332	4.03562	0.999743	Y	N	N
Pv00652	6.33539	0.999743	N	N	N
Pv00809	7.32643	0.999743	N	N	N
Pv01547	8.31741	0.999743	N	N	N
Pv01990	5.33985	0.999743	N	N	N
Pv02000	6.0045	0.999743	N	N	N
Pv00153	4.89372	0.999743	N	N	N
Pv02275	7.31288	0.999743	N	N	N
Pv02403	9.30378	0.999743	N	N	N
Pv02413	5.99548	0.999743	N	N	N
Pv02589	6.32193	0.999743	N	N	N
Pv02697	5.74147	0.999743	N	N	N
Pv02774	5.17437	0.999743	N	N	N
Pv03176	5.33539	0.999743	N	N	N
Pv04417	7.32193	0.999743	N	N	N
Pv04760	7.30834	0.999743	N	N	N
Pv05019	6.74147	0.999743	N	N	N
Pv05214	7.30378	0.999743	N	N	N
Pv05858	6.32193	0.999743	N	N	N
Pv05964	5.52804	0.999743	N	N	N
Pv06136	6.33092	0.999743	N	N	N
Pv06293	5.52804	0.999743	N	N	N
Pv06418	5.17437	0.999743	N	N	N
Pv06508	6.33539	0.999743	N	N	N
Pv06793	5.99548	0.999743	N	N	N
Pv06847	5.52356	0.999743	N	N	N
Pv06853	5.1788	0.999743	N	N	N
Pv07012	7.32643	0.999743	N	N	N
Pv07078	6.72792	0.999743	N	N	N
Pv07280	6.75043	0.999743	N	N	N
Pv07295	6.31741	0.999743	N	N	N
Pv07421	7.30834	0.999743	N	N	N
Pv07885	5.5325	0.999743	N	N	N
Pv08344	5.34873	0.999743	N	N	N
Pv08360	5.99548	0.999743	N	N	N
Pv08693	7.31741	0.999743	N	N	N
Pv09517	8.29462	0.999738	N	N	N
Pv00708	8.29462	0.999738	N	N	N
Pv01091	5.32193	0.999738	N	N	N
Pv01331	7.29002	0.999738	N	N	N
Pv01739	8.2854	0.999738	N	N	N
Pv01873	7.29921	0.999738	N	N	N
Pv02688	6.70506	0.999738	N	N	N
Pv02778	6.29921	0.999738	N	N	N
Pv10518	5.72792	0.999738	N	N	N
Pv03218	5.98641	0.999738	N	N	N
Pv03817	5.73245	0.999738	N	N	N
Pv04060	9.28077	0.999738	N	N	N
Pv04349	7.29921	0.999738	N	N	N
Pv04944	5.98185	0.999738	N	N	N
Pv05089	8.28077	0.999738	N	N	N
Pv06089	6.30834	0.999738	N	N	N
Pv06370	6.30834	0.999738	N	N	N
Pv06896	6.70966	0.999738	N	N	N
Pv07111	4.67894	0.999738	N	N	N
Pv07317	4.67894	0.999738	N	N	N
Pv07458	8.29002	0.999738	N	N	N
Pv07742	7.29002	0.999738	N	N	N
Pv08093	5.71882	0.999738	N	N	N
Pv08267	5.98185	0.999738	N	N	N
Pv08570	6.70966	0.999738	N	N	N
Pv08615	8.28077	0.999738	N	N	N
Pv08931	5.31741	0.999738	N	N	N
Pv00693	5.97269	0.999733	N	N	N
Pv00130	7.28077	0.999733	N	N	N
Pv01968	7.27612	0.999733	N	N	N
Pv02646	6.70044	0.999733	N	N	N
Pv03195	6.70044	0.999733	N	N	N
Pv03959	5.70966	0.999733	N	N	N
Pv11443	5.70966	0.999733	N	N	N
Pv06902	5.70966	0.999733	N	N	N
Pv07007	5.71425	0.999733	N	N	N
Pv07477	5.71425	0.999733	N	N	N
Pv07620	4.73697	0.999733	N	N	N
Pv00321	5.48266	0.999729	N	N	N
Pv10091	9.26209	0.999729	N	N	N
Pv01444	7.27146	0.999729	N	N	N
Pv01725	5.96347	0.999729	N	N	N
Pv01826	7.27146	0.999729	N	N	N
Pv03041	6.28077	0.999729	N	N	N
Pv03451	5.47805	0.999729	N	N	N
Pv04050	6.69116	0.999729	N	N	N
Pv04903	5.69581	0.999729	N	N	N
Pv05083	6.27146	0.999729	N	N	N
Pv05108	5.96347	0.999729	N	N	N
Pv05503	7.27146	0.999729	N	N	N
Pv06642	6.28077	0.999729	N	N	N
Pv06873	5.95884	0.999729	N	N	N
Pv07230	8.26209	0.999729	N	N	N
Pv07450	7.26679	0.999729	N	N	N
Pv07794	4.73245	0.999729	N	N	N
Pv08122	8.25739	0.999729	N	N	N
Pv08603	7.26679	0.999729	N	N	N
Pv08803	9.26679	0.999729	N	N	N
Pv02711	3.85932	0.999724	N	N	N
Pv02406	3.99417	0.99972	Y	N	N
Pv04423	4.51006	0.99972	N	N	N
Pv02517	6.26679	0.99971	Y	Y	N
Pv00159	5.2854	0.99971	N	N	N
Pv03663	4.97269	0.99971	N	N	N
Pv06267	5.69116	0.99971	N	N	N
Pv07158	7.25739	0.99971	N	N	N
Pv07657	6.26679	0.99971	N	N	N
Pv07668	4.71882	0.99971	N	N	N
Pv08129	6.67713	0.99971	N	N	N
Pv10516	4.96809	0.999706	N	N	N
Pv04322	5.6865	0.999706	N	N	N
Pv06948	9.24793	0.999706	N	N	N
Pv00676	7.24793	0.999701	Y	N	N
Pv01980	6.25739	0.999701	N	N	N
Pv02772	6.6677	0.999701	N	N	N
Pv03922	7.24793	0.999701	N	N	N
Pv05035	5.27612	0.999701	N	N	N
Pv07146	8.24317	0.999701	N	N	N
Pv08699	7.24793	0.999701	N	N	N
Pv07877	5.45943	0.999697	Y	N	N
Pv09341	6.25267	0.999697	N	N	N
Pv03058	6.66297	0.999697	N	N	N
Pv03422	7.24317	0.999697	N	N	N
Pv04166	5.67713	0.999697	N	N	N
Pv04447	5.1062	0.999697	N	N	N
Pv04626	5.45943	0.999697	N	N	N
Pv00190	5.93546	0.999697	N	N	N
Pv11072	7.24317	0.999697	N	N	N
Pv07206	4.95884	0.999697	N	N	N
Pv07165	8.22882	0.999692	Y	N	N
Pv00359	6.23362	0.999692	N	N	N
Pv01054	7.23362	0.999692	N	N	N
Pv01142	5.93074	0.999692	N	N	N
Pv01870	7.224	0.999692	N	N	N
Pv02698	9.21917	0.999692	N	N	N
Pv02876	7.2384	0.999692	N	N	N
Pv03084	9.22882	0.999692	N	N	N
Pv03301	9.224	0.999692	N	N	N
Pv04494	5.09217	0.999692	N	N	N
Pv00275	4.81669	0.999692	N	N	N
Pv05320	5.25267	0.999692	N	N	N
Pv05784	6.24793	0.999692	N	N	N
Pv06010	7.224	0.999692	N	N	N
Pv06364	6.64866	0.999692	N	N	N
Pv07694	4.94486	0.999692	N	N	N
Pv07736	5.926	0.999692	N	N	N
Pv08075	5.44057	0.999692	N	N	N
Pv08184	7.2384	0.999692	N	N	N
Pv08261	6.65821	0.999692	N	N	N
Pv08487	8.21917	0.999692	N	N	N
Pv08574	7.224	0.999692	N	N	N
Pv00047	6.24793	0.999692	N	N	N
Pv08840	6.64386	0.999692	N	N	N
Pv03582	5.08274	0.999687	Y	N	N
Pv03780	6.61961	0.999687	Y	N	N
Pv04063	9.19967	0.999687	Y	N	N
Pv00808	5.63421	0.999687	N	N	N
Pv00932	7.21917	0.999687	N	N	N
Pv01131	5.90689	0.999687	N	N	N
Pv01147	5.24317	0.999687	N	N	N
Pv10148	6.61961	0.999687	N	N	N
Pv01492	5.23362	0.999687	N	N	N
Pv01576	9.20457	0.999687	N	N	N
Pv02126	5.43582	0.999687	N	N	N
Pv02373	5.89239	0.999687	N	N	N
Pv02480	8.18982	0.999687	N	N	N
Pv02753	6.61961	0.999687	N	N	N
Pv02868	6.20945	0.999687	N	N	N
Pv03063	5.41665	0.999687	N	N	N
Pv10761	5.42146	0.999687	N	N	N
Pv04033	4.58033	0.999687	N	N	N
Pv04384	6.20945	0.999687	N	N	N
Pv05092	6.61961	0.999687	N	N	N
Pv05782	8.20457	0.999687	N	N	N
Pv06807	4.93546	0.999687	N	N	N
Pv06888	7.19476	0.999687	N	N	N
Pv07284	5.43105	0.999687	N	N	N
Pv07686	5.05889	0.999687	N	N	N
Pv07939	6.21917	0.999687	N	N	N
Pv08293	8.19967	0.999687	N	N	N
Pv08688	4.93546	0.999687	N	N	N
Pv08829	6.61961	0.999687	N	N	N
Pv08831	5.2384	0.999687	N	N	N
Pv08998	6.19476	0.999683	N	N	N
Pv00505	5.88264	0.999683	N	N	N
Pv01577	9.17991	0.999683	N	N	N
Pv01830	5.4021	0.999683	N	N	N
Pv01901	8.18488	0.999683	N	N	N
Pv02542	6.19967	0.999683	N	N	N
Pv10559	4.90207	0.999683	N	N	N
Pv04240	5.05408	0.999683	N	N	N
Pv05206	5.88264	0.999683	N	N	N
Pv05435	8.18488	0.999683	N	N	N
Pv05441	6.19967	0.999683	N	N	N
Pv07378	5.61961	0.999683	N	N	N
Pv07835	7.18982	0.999683	N	N	N
Pv07917	6.19967	0.999683	N	N	N
Pv02488	7.17991	0.999678	Y	N	N
Pv09739	4.89724	0.999678	N	N	N
Pv02607	5.61471	0.999678	N	N	N
Pv03225	4.57102	0.999678	N	N	N
Pv03334	6.18982	0.999678	N	N	N
Pv04192	8.17493	0.999678	N	N	N
Pv04958	5.20945	0.999678	N	N	N
Pv06093	5.87283	0.999678	N	N	N
Pv07974	6.18982	0.999678	N	N	N
Pv12030	7.17991	0.999678	N	N	N
Pv00778	8.16993	0.999674	N	N	N
Pv02676	7.16993	0.999674	N	N	N
Pv04744	9.16491	0.999674	N	N	N
Pv05572	6.17991	0.999674	N	N	N
Pv06945	7.16993	0.999674	N	N	N
Pv07340	5.86295	0.999674	N	N	N
Pv07970	6.18488	0.999674	N	N	N
Pv01384	4.01224	0.999669	Y	N	N
Pv03698	5.59991	0.99966	Y	N	N
Pv02079	7.16491	0.99966	N	N	N
Pv02642	6.17493	0.99966	N	N	N
Pv03099	5.85798	0.99966	N	N	N
Pv10626	9.15987	0.99966	N	N	N
Pv05625	6.58496	0.99966	N	N	N
Pv06526	5.19476	0.99966	N	N	N
Pv08303	7.16491	0.99966	N	N	N
Pv00086	6.17493	0.99966	N	N	N
Pv00675	4.62936	0.999655	N	N	N
Pv00959	5.59495	0.999655	N	N	N
Pv01168	7.15482	0.999655	N	N	N
Pv01850	9.14975	0.999655	N	N	N
Pv02701	6.16993	0.999655	N	N	N
Pv02933	5.853	0.999655	N	N	N
Pv03214	6.16993	0.999655	N	N	N
Pv03503	4.22995	0.999655	N	N	N
Pv10848	6.16993	0.999655	N	N	N
Pv11015	8.14975	0.999655	N	N	N
Pv05012	8.14975	0.999655	N	N	N
Pv05199	6.16993	0.999655	N	N	N
Pv05313	5.37255	0.999655	N	N	N
Pv05467	6.57491	0.999655	N	N	N
Pv05805	9.14975	0.999655	N	N	N
Pv06319	8.15482	0.999655	N	N	N
Pv07514	6.16993	0.999655	N	N	N
Pv07732	4.74514	0.999655	N	N	N
Pv08908	5.59495	0.999655	N	N	N
Pv13230	5.58496	0.999651	Y	N	N
Pv01001	6.56986	0.999651	N	N	N
Pv00141	7.14975	0.999651	N	N	N
Pv02365	4.73533	0.999651	N	N	N
Pv04950	7.14975	0.999651	N	N	N
Pv06051	4.61961	0.999651	N	N	N
Pv07443	8.14466	0.999651	N	N	N
Pv08550	6.56986	0.999651	N	N	N
Pv10076	9.13955	0.999646	Y	N	N
Pv09697	6.5597	0.999646	N	N	N
Pv00660	5.35755	0.999646	N	N	N
Pv10178	6.15482	0.999646	N	N	N
Pv01820	8.13443	0.999646	N	N	N
Pv03208	5.16993	0.999646	N	N	N
Pv03544	4.16146	0.999646	N	N	N
Pv03653	6.15482	0.999646	N	N	N
Pv04125	7.13955	0.999646	N	N	N
Pv04492	5.005	0.999646	N	N	N
Pv04527	5.57491	0.999646	N	N	N
Pv05757	6.5597	0.999646	N	N	N
Pv06269	7.13955	0.999646	N	N	N
Pv06288	6.5597	0.999646	N	N	N
Pv08060	9.13443	0.999646	N	N	N
Pv04980	4.50413	0.999642	N	N	N
Pv08005	4.06609	0.999642	N	N	N
Pv00816	9.12412	0.999637	Y	N	N
Pv04977	7.12928	0.999637	N	N	Y
Pv01083	9.12928	0.999637	N	N	N
Pv02227	6.55459	0.999637	N	N	N
Pv03003	5.56986	0.999637	N	N	N
Pv03212	6.55459	0.999637	N	N	N
Pv03479	5.82273	0.999637	N	N	N
Pv10884	8.12928	0.999637	N	N	N
Pv04642	6.13955	0.999637	N	N	N
Pv04657	7.12928	0.999637	N	N	N
Pv05149	5.82782	0.999637	N	N	N
Pv05472	8.12928	0.999637	N	N	N
Pv06331	5.82273	0.999637	N	N	N
Pv06950	7.13443	0.999637	N	N	N
Pv06952	7.12928	0.999637	N	N	N
Pv07061	5.82782	0.999637	N	N	N
Pv07730	6.14466	0.999637	N	N	N
Pv09525	4.84298	0.999632	N	N	N
Pv01808	8.11894	0.999632	N	N	N
Pv01918	6.54432	0.999632	N	N	N
Pv07424	7.12412	0.999632	N	N	N
Pv07892	8.11894	0.999632	N	N	N
Pv01438	6.53916	0.999628	Y	Y	N
Pv06683	8.11374	0.999628	Y	N	N
Pv03379	5.8125	0.999628	N	N	N
Pv04745	5.55459	0.999628	N	N	N
Pv09928	6.12928	0.999628	N	N	N
Pv07122	5.14975	0.999628	N	N	N
Pv07782	5.14975	0.999628	N	N	N
Pv11916	4.98489	0.999628	N	N	N
Pv08314	5.8125	0.999628	N	N	N
Pv08477	6.12928	0.999628	N	N	N
Pv08717	6.53916	0.999628	N	N	N
Pv06175	6.53398	0.999623	N	N	N
Pv06912	7.11374	0.999623	N	N	N
Pv07914	6.53398	0.999623	N	N	N
Pv08296	6.53398	0.999623	N	N	N
Pv02342	5.13955	0.999614	N	N	N
Pv03035	6.11894	0.999614	N	N	N
Pv03879	4.97473	0.999614	N	N	N
Pv04127	6.52878	0.999614	N	N	N
Pv04805	6.11894	0.999614	N	N	N
Pv04816	6.52878	0.999614	N	N	N
Pv07649	6.11894	0.999614	N	N	N
Pv08710	6.11894	0.999614	N	N	N
Pv08949	5.54432	0.999614	N	N	N
Pv00096	7.10852	0.999614	N	N	N
Pv09284	4.9645	0.999609	N	N	N
Pv01568	5.32193	0.999609	N	N	N
Pv01735	5.53916	0.999609	N	N	N
Pv02062	5.79181	0.999609	N	N	N
Pv00160	7.10329	0.999609	N	N	N
Pv02409	4.82273	0.999609	N	N	N
Pv04490	6.11374	0.999609	N	N	N
Pv05279	7.10329	0.999609	N	N	N
Pv05671	5.53398	0.999609	N	N	N
Pv05709	5.32193	0.999609	N	N	N
Pv11336	6.51833	0.999609	N	N	N
Pv06490	8.09276	0.999609	N	N	N
Pv06984	6.51833	0.999609	N	N	N
Pv07136	8.09803	0.999609	N	N	N
Pv07823	7.10329	0.999609	N	N	N
Pv08118	5.12928	0.999609	N	N	N
Pv08390	6.10852	0.999609	N	N	N
Pv08653	7.09803	0.999609	N	N	N
Pv00088	8.09803	0.999609	N	N	N
Pv02322	5.52878	0.999605	N	N	N
Pv02523	6.51307	0.999605	N	N	N
Pv04124	7.09276	0.999605	N	N	N
Pv00248	7.09276	0.999605	N	N	N
Pv08657	8.08746	0.999605	N	N	N
Pv08851	6.51307	0.999605	N	N	N
Pv04062	9.04985	0.9996	Y	N	N
Pv04427	6.48113	0.9996	Y	N	N
Pv08126	5.28011	0.9996	Y	N	N
Pv09059	5.27479	0.9996	N	N	N
Pv00576	5.11374	0.9996	N	N	N
Pv00643	5.50779	0.9996	N	N	N
Pv00694	6.08746	0.9996	N	N	N
Pv00849	8.07682	0.9996	N	N	N
Pv00954	6.08746	0.9996	N	N	N
Pv01143	6.5025	0.9996	N	N	N
Pv01219	6.47573	0.9996	N	N	N
Pv01243	7.08215	0.9996	N	N	N
Pv01450	5.2854	0.9996	N	N	N
Pv10229	4.93336	0.9996	N	N	N
Pv01919	5.29068	0.9996	N	N	N
Pv02014	8.08215	0.9996	N	N	N
Pv02083	5.2854	0.9996	N	N	N
Pv10351	4.79181	0.9996	N	N	N
Pv02118	5.2854	0.9996	N	N	N
Pv02233	7.07146	0.9996	N	N	N
Pv02246	8.07682	0.9996	N	N	N
Pv02279	9.0607	0.9996	N	N	N
Pv02903	5.49185	0.9996	N	N	N
Pv03122	5.49719	0.9996	N	N	N
Pv03144	9.05528	0.9996	N	N	N
Pv03160	4.7761	0.9996	N	N	N
Pv03206	5.09803	0.9996	N	N	N
Pv03404	5.78136	0.9996	N	N	N
Pv10706	5.49719	0.9996	N	N	N
Pv03802	5.51307	0.9996	N	N	N
Pv03971	5.49185	0.9996	N	N	N
Pv10850	6.07146	0.9996	N	N	N
Pv04182	6.49719	0.9996	N	N	N
Pv04566	6.5025	0.9996	N	N	N
Pv04603	5.09803	0.9996	N	N	N
Pv04615	7.07682	0.9996	N	N	N
Pv04634	6.5025	0.9996	N	N	N
Pv04759	4.92811	0.9996	N	N	N
Pv00250	7.07146	0.9996	N	N	N
Pv05135	8.07146	0.9996	N	N	N
Pv05369	6.5025	0.9996	N	N	N
Pv11247	7.05528	0.9996	N	N	N
Pv06100	9.06609	0.9996	N	N	N
Pv11345	6.47573	0.9996	N	N	N
Pv06313	6.48113	0.9996	N	N	N
Pv06521	8.08215	0.9996	N	N	N
Pv06530	8.05528	0.9996	N	N	N
Pv06594	5.30639	0.9996	N	N	N
[truncated: 6,169 more rows]
